# Supplementary material for: AI-based staging, causal hypothesis and progression of subjects at risk of Alzheimer’s disease: a multicenter study
Source: Front Neurol. 2025 May 19;16:1568086. doi: 10.3389/fneur.2025.1568086 (PMC12127516; doi:10.3389/fneur.2025.1568086)
Supplement: Supplementary file 1 [file Table_1.xlsx]

## Sheet: Foglio1
Table S1. Spearman’s pairwise correlation between brain-volumetric features and neuropsychological tests (Subgroup 0 N=426)
	whole brain total volume	whole brain perc over tiv	whole brain rx	whole brain lx	whole brain asymmetry index	gray matter total volume	gray matter perc over tiv	gray matter rx	gray matter lx	gray matter asymmetry index	white matter total volume	white matter perc over tiv	white matter rx	white matter lx	white matter asymmetry index	csf total volume	csf perc over tiv	tiv total volume	frontal lobe total volume	frontal lobe rx	frontal lobe lx	frontal lobe asymmetry index	temporal lobe total volume	temporal lobe rx	temporal lobe lx	temporal lobe asymmetry index	parietal lobe total volume	parietal lobe rx	parietal lobe lx	parietal lobe asymmetry index	occipital lobe total volume	occipital lobe rx	occipital lobe lx	occipital lobe asymmetry index	cerebellum total volume	cerebellum rx	cerebellum lx	cerebellum asymmetry index	insula total volume	insula rx	insula lx	insula asymmetry index	cingulate cortex total volume	cingulate cortex rx	cingulate cortex lx	cingulate cortex asymmetry index	hippocampus total volume	hippocampus rx	hippocampus lx
AVLT Trial1	0.32	0.32	0.31	0.33	-0.09	0.28	0.27	0.25	0.29	0.15	0.27	0.27	0.27	0.27	-0.02	-0.31	-0.32	0.19	0.17	0.15	0.19	-0.11	0.33	0.28	0.34	-0.14	0.21	0.19	0.22	-0.1	0.28	0.23	0.29	-0.16	0.12	0.12	0.13	-0.07	0.28	0.27	0.27	-0.05	0.32	0.27	0.34	-0.15	0.33	0.31	0.33
	p<0.001***	p<0.001***	p<0.001***	p<0.001***	0.07	p<0.001***	p<0.001***	p<0.001***	p<0.001***	p<0.01**	p<0.001***	p<0.001***	p<0.001***	p<0.001***	0.63	p<0.001***	p<0.001***	p<0.001***	p<0.001***	p<0.01**	p<0.001***	0.02*	p<0.001***	p<0.001***	p<0.001***	p<0.01**	p<0.001***	p<0.001***	p<0.001***	0.04*	p<0.001***	p<0.001***	p<0.001***	p<0.01**	p<0.01**	0.01*	p<0.01**	0.13	p<0.001***	p<0.001***	p<0.001***	0.29	p<0.001***	p<0.001***	p<0.001***	p<0.01**	p<0.001***	p<0.001***	p<0.001***
AVLT Trial1 errors	-0.00849	-0.00148	-0.00304	-0.01	0.02	-0.02	-0.01	-0.01	-0.03	-0.03	0.00901	0.01	0.00925	0.00831	0.006	-0.00287	0.00148	-0.08	-0.00131	-0.00011	-0.00179	0.02	-0.01	-0.0049	-0.00929	-0.000719	-0.06	-0.05	-0.07	0.04	-0.00394	0.02	-0.02	0.09	-0.05	-0.06	-0.05	-0.03	-0.04	-0.02	-0.04	0.03	-0.02	-0.01	-0.03	0.02	-0.1	-0.09	-0.1
	0.86	0.98	0.95	0.81	0.64	0.68	0.76	0.8	0.56	0.51	0.85	0.81	0.85	0.86	0.9	0.95	0.98	0.11	0.98	1	0.97	0.67	0.83	0.92	0.85	0.99	0.23	0.32	0.17	0.37	0.94	0.66	0.68	0.06	0.26	0.23	0.29	0.6	0.44	0.64	0.36	0.57	0.62	0.76	0.57	0.68	0.04*	0.06	0.03*
AVLT Trial2	0.35	0.35	0.34	0.36	-0.1	0.34	0.33	0.31	0.35	0.12	0.26	0.26	0.25	0.26	0.04	-0.35	-0.35	0.17	0.22	0.19	0.24	-0.11	0.38	0.33	0.39	-0.12	0.28	0.25	0.3	-0.1	0.32	0.29	0.33	-0.14	0.12	0.13	0.11	0.02	0.28	0.25	0.28	-0.07	0.33	0.29	0.36	-0.12	0.38	0.35	0.39
	p<0.001***	p<0.001***	p<0.001***	p<0.001***	0.04*	p<0.001***	p<0.001***	p<0.001***	p<0.001***	0.01*	p<0.001***	p<0.001***	p<0.001***	p<0.001***	0.41	p<0.001***	p<0.001***	p<0.001***	p<0.001***	p<0.001***	p<0.001***	0.03*	p<0.001***	p<0.001***	p<0.001***	0.01*	p<0.001***	p<0.001***	p<0.001***	0.03*	p<0.001***	p<0.001***	p<0.001***	p<0.01**	0.01*	p<0.01**	0.02*	0.74	p<0.001***	p<0.001***	p<0.001***	0.13	p<0.001***	p<0.001***	p<0.001***	0.01*	p<0.001***	p<0.001***	p<0.001***
AVLT Trial2 errors	0.04	0.04	0.05	0.03	0.09	0.03	0.04	0.05	0.01	-0.12	0.05	0.06	0.06	0.05	-0.04	-0.05	-0.04	-0.03	0.06	0.06	0.05	0.02	0.02	0.04	0.00234	0.08	-0.03	-0.00961	-0.04	0.09	0.02	0.05	0.00276	0.1	0.02	0.02	0.02	0.01	0.04	0.05	0.03	0.05	0.02	0.04	0.01	0.05	-0.02	-0.00114	-0.03
	0.43	0.37	0.34	0.52	0.05*	0.51	0.47	0.3	0.77	0.02*	0.26	0.25	0.25	0.27	0.46	0.33	0.37	0.47	0.24	0.23	0.32	0.74	0.71	0.44	0.96	0.11	0.54	0.84	0.36	0.08	0.66	0.32	0.95	0.04*	0.64	0.72	0.68	0.8	0.38	0.27	0.51	0.28	0.61	0.46	0.81	0.35	0.73	0.98	0.5
AVLT Trial3	0.32	0.32	0.31	0.33	-0.1	0.33	0.33	0.31	0.35	0.12	0.21	0.21	0.21	0.22	0.04	-0.31	-0.32	0.19	0.19	0.17	0.21	-0.08	0.39	0.35	0.41	-0.12	0.24	0.21	0.25	-0.07	0.32	0.28	0.33	-0.15	0.14	0.14	0.13	0.01	0.29	0.27	0.29	-0.06	0.31	0.26	0.34	-0.13	0.45	0.42	0.46
	p<0.001***	p<0.001***	p<0.001***	p<0.001***	0.04*	p<0.001***	p<0.001***	p<0.001***	p<0.001***	p<0.01**	p<0.001***	p<0.001***	p<0.001***	p<0.001***	0.46	p<0.001***	p<0.001***	p<0.001***	p<0.001***	p<0.001***	p<0.001***	0.08	p<0.001***	p<0.001***	p<0.001***	0.02*	p<0.001***	p<0.001***	p<0.001***	0.13	p<0.001***	p<0.001***	p<0.001***	p<0.01**	p<0.01**	p<0.01**	p<0.01**	0.81	p<0.001***	p<0.001***	p<0.001***	0.22	p<0.001***	p<0.001***	p<0.001***	p<0.01**	p<0.001***	p<0.001***	p<0.001***
AVLT Trial3 errors	0.03	0.04	0.03	0.03	0.02	0.05	0.05	0.05	0.04	-0.04	0.02	0.02	0.02	0.02	0.002	-0.04	-0.04	0.00788	0.08	0.07	0.08	-0.03	-0.01	-0.02	0.00353	-0.03	0.06	0.06	0.06	0.04	0.04	0.07	0.01	0.09	0.03	0.03	0.03	0.03	0.01	0.03	-0.00387	0.06	0.00814	0.02	-0.00226	0.07	-0.00564	-0.00721	-0.0077
	0.48	0.45	0.49	0.49	0.74	0.34	0.32	0.28	0.4	0.46	0.67	0.64	0.69	0.66	0.97	0.42	0.45	0.87	0.11	0.12	0.12	0.52	0.83	0.65	0.94	0.6	0.19	0.24	0.22	0.42	0.46	0.16	0.82	0.06	0.55	0.58	0.6	0.54	0.79	0.5	0.94	0.23	0.87	0.71	0.96	0.14	0.91	0.88	0.87
AVLT Trial4	0.37	0.37	0.37	0.37	-0.05	0.38	0.38	0.36	0.39	0.08	0.26	0.26	0.26	0.26	-0.00361	-0.36	-0.37	0.18	0.22	0.21	0.24	-0.07	0.45	0.42	0.44	-0.07	0.28	0.26	0.28	-0.04	0.38	0.33	0.39	-0.14	0.16	0.16	0.16	-0.01	0.33	0.33	0.32	0.00609	0.35	0.3	0.37	-0.11	0.51	0.49	0.5
	p<0.001***	p<0.001***	p<0.001***	p<0.001***	0.32	p<0.001***	p<0.001***	p<0.001***	p<0.001***	0.1	p<0.001***	p<0.001***	p<0.001***	p<0.001***	0.94	p<0.001***	p<0.001***	p<0.001***	p<0.001***	p<0.001***	p<0.001***	0.13	p<0.001***	p<0.001***	p<0.001***	0.16	p<0.001***	p<0.001***	p<0.001***	0.36	p<0.001***	p<0.001***	p<0.001***	p<0.01**	p<0.001***	p<0.001***	p<0.01**	0.78	p<0.001***	p<0.001***	p<0.001***	0.9	p<0.001***	p<0.001***	p<0.001***	0.02*	p<0.001***	p<0.001***	p<0.001***
AVLT Trial4 errors	-0.05	-0.04	-0.05	-0.04	3.31e-05	0.00924	0.01	0.02	0.00496	-0.04	-0.09	-0.09	-0.09	-0.08	0.03	0.04	0.04	-0.07	0.08	0.07	0.08	-0.03	-0.04	-0.03	-0.04	0.05	0.04	0.05	0.04	0.04	-0.000187	0.00153	-0.0067	0.02	-0.05	-0.05	-0.05	-0.00947	-0.00718	0.01	-0.03	0.05	0.00266	0.00676	-0.0037	0.03	-0.06	-0.06	-0.07
	0.33	0.37	0.32	0.36	1	0.85	0.81	0.71	0.92	0.46	0.07	0.08	0.07	0.08	0.54	0.41	0.37	0.16	0.1	0.12	0.1	0.59	0.42	0.55	0.43	0.32	0.38	0.35	0.43	0.38	1	0.97	0.89	0.67	0.31	0.29	0.29	0.84	0.88	0.8	0.57	0.31	0.96	0.89	0.94	0.48	0.19	0.22	0.18
AVLT Trial5	0.36	0.36	0.35	0.37	-0.1	0.36	0.36	0.34	0.38	0.12	0.26	0.26	0.25	0.26	0.05	-0.36	-0.36	0.15	0.23	0.21	0.25	-0.09	0.41	0.37	0.42	-0.12	0.28	0.25	0.29	-0.08	0.34	0.31	0.35	-0.12	0.12	0.12	0.11	-0.02	0.31	0.28	0.31	-0.06	0.33	0.27	0.36	-0.16	0.48	0.45	0.48
	p<0.001***	p<0.001***	p<0.001***	p<0.001***	0.03*	p<0.001***	p<0.001***	p<0.001***	p<0.001***	0.01*	p<0.001***	p<0.001***	p<0.001***	p<0.001***	0.27	p<0.001***	p<0.001***	p<0.01**	p<0.001***	p<0.001***	p<0.001***	0.07	p<0.001***	p<0.001***	p<0.001***	0.02*	p<0.001***	p<0.001***	p<0.001***	0.1	p<0.001***	p<0.001***	p<0.001***	0.01*	0.02*	0.02*	0.02*	0.75	p<0.001***	p<0.001***	p<0.001***	0.22	p<0.001***	p<0.001***	p<0.001***	p<0.001***	p<0.001***	p<0.001***	p<0.001***
AVLT Trial5 errors	-0.03	-0.03	-0.04	-0.03	0.02	0.02	0.02	0.03	0.02	0.00231	-0.07	-0.06	-0.07	-0.07	-0.05	0.02	0.03	-0.06	0.11	0.11	0.11	0.00279	-0.07	-0.06	-0.06	-0.01	-0.02	-0.04	-0.00376	-0.04	-0.04	-0.02	-0.05	0.04	-0.02	-0.03	-0.01	-0.04	0.08	0.09	0.06	0.02	6.49e-05	-0.000553	-0.000961	0.06	-0.09	-0.09	-0.09
	0.52	0.6	0.46	0.57	0.75	0.69	0.61	0.59	0.68	0.96	0.16	0.19	0.17	0.16	0.35	0.66	0.6	0.23	0.02*	0.02*	0.03*	0.95	0.17	0.19	0.21	0.77	0.67	0.43	0.94	0.4	0.44	0.71	0.35	0.43	0.72	0.58	0.81	0.36	0.1	0.08	0.18	0.71	1	0.99	0.98	0.25	0.05	0.05	0.06
AVLT Trial6	0.29	0.28	0.28	0.29	-0.05	0.32	0.32	0.3	0.33	0.07	0.18	0.17	0.18	0.17	0.00419	-0.28	-0.28	0.14	0.19	0.18	0.2	-0.04	0.38	0.36	0.38	-0.04	0.27	0.25	0.28	-0.07	0.32	0.3	0.32	-0.09	0.1	0.11	0.1	0.03	0.23	0.21	0.23	-0.05	0.28	0.22	0.32	-0.17	0.49	0.46	0.49
	p<0.001***	p<0.001***	p<0.001***	p<0.001***	0.33	p<0.001***	p<0.001***	p<0.001***	p<0.001***	0.13	p<0.001***	p<0.001***	p<0.001***	p<0.001***	0.93	p<0.001***	p<0.001***	p<0.01**	p<0.001***	p<0.001***	p<0.001***	0.37	p<0.001***	p<0.001***	p<0.001***	0.38	p<0.001***	p<0.001***	p<0.001***	0.13	p<0.001***	p<0.001***	p<0.001***	0.07	0.03*	0.02*	0.05*	0.58	p<0.001***	p<0.001***	p<0.001***	0.31	p<0.001***	p<0.001***	p<0.001***	p<0.001***	p<0.001***	p<0.001***	p<0.001***
AVLT Trial6 errors	-0.04	-0.04	-0.05	-0.04	0.00235	0.00595	0.01	0.01	-0.00161	-0.05	-0.07	-0.06	-0.08	-0.06	0.05	0.04	0.04	-0.05	0.08	0.08	0.08	0.00439	-0.03	-0.04	-0.02	-0.000797	0.0015	0.01	0.00248	0.02	-0.02	-0.00368	-0.03	0.06	-0.00685	-0.00275	-0.01	0.00183	0.04	0.05	0.02	0.07	-0.00856	0.00211	-0.02	0.08	-0.13	-0.12	-0.14
	0.39	0.43	0.34	0.43	0.96	0.9	0.83	0.79	0.97	0.32	0.17	0.18	0.12	0.22	0.29	0.47	0.43	0.32	0.1	0.1	0.1	0.93	0.56	0.44	0.66	0.99	0.98	0.79	0.96	0.74	0.65	0.94	0.47	0.22	0.89	0.95	0.8	0.97	0.38	0.28	0.61	0.16	0.86	0.97	0.68	0.09	p<0.01**	0.01*	p<0.01**
AVLT delayed	0.31	0.31	0.31	0.31	0.00902	0.32	0.31	0.31	0.32	0.06	0.22	0.22	0.22	0.21	-0.07	-0.3	-0.31	0.19	0.2	0.18	0.21	-0.04	0.36	0.35	0.35	-0.00594	0.24	0.22	0.25	-0.06	0.31	0.28	0.32	-0.1	0.16	0.16	0.15	0.02	0.29	0.27	0.29	-0.04	0.31	0.26	0.33	-0.11	0.56	0.53	0.57
	p<0.001***	p<0.001***	p<0.001***	p<0.001***	0.85	p<0.001***	p<0.001***	p<0.001***	p<0.001***	0.25	p<0.001***	p<0.001***	p<0.001***	p<0.001***	0.15	p<0.001***	p<0.001***	p<0.001***	p<0.001***	p<0.001***	p<0.001***	0.39	p<0.001***	p<0.001***	p<0.001***	0.9	p<0.001***	p<0.001***	p<0.001***	0.21	p<0.001***	p<0.001***	p<0.001***	0.03*	p<0.001***	p<0.001***	p<0.01**	0.7	p<0.001***	p<0.001***	p<0.001***	0.38	p<0.001***	p<0.001***	p<0.001***	0.02*	p<0.001***	p<0.001***	p<0.001***
AVLT delayed errors	0.05	0.06	0.05	0.05	-0.00311	0.08	0.08	0.07	0.07	0.000514	0.02	0.02	0.02	0.02	-0.02	-0.06	-0.06	-0.04	0.06	0.05	0.06	0.01	0.09	0.08	0.1	-0.00166	0.06	0.05	0.06	-0.07	0.08	0.09	0.06	0.02	-0.02	-0.02	-0.02	-0.06	0.1	0.1	0.1	-0.00502	-0.01	-0.04	0.0095	-0.05	0.09	0.08	0.08
	0.27	0.22	0.3	0.28	0.95	0.12	0.1	0.15	0.12	0.99	0.7	0.65	0.67	0.71	0.63	0.21	0.22	0.42	0.25	0.3	0.23	0.79	0.05	0.11	0.04*	0.97	0.23	0.34	0.18	0.13	0.09	0.08	0.19	0.62	0.7	0.67	0.72	0.22	0.03*	0.05*	0.04*	0.92	0.8	0.45	0.84	0.27	0.08	0.09	0.1
AVLT recognitions	0.21	0.2	0.21	0.2	0.02	0.18	0.17	0.17	0.18	0.03	0.18	0.18	0.19	0.17	-0.1	-0.2	-0.2	0.11	0.06	0.05	0.07	-0.06	0.27	0.26	0.26	0.03	0.1	0.07	0.11	-0.07	0.23	0.21	0.24	-0.09	0.03	0.03	0.03	-0.02	0.24	0.23	0.25	-0.02	0.2	0.18	0.2	-0.07	0.42	0.4	0.43
	p<0.001***	p<0.001***	p<0.001***	p<0.001***	0.6	p<0.001***	p<0.001***	p<0.001***	p<0.001***	0.52	p<0.001***	p<0.001***	p<0.001***	p<0.001***	0.03*	p<0.001***	p<0.001***	0.02*	0.22	0.3	0.15	0.25	p<0.001***	p<0.001***	p<0.001***	0.59	0.04*	0.13	0.02*	0.15	p<0.001***	p<0.001***	p<0.001***	0.05	0.53	0.54	0.51	0.73	p<0.001***	p<0.001***	p<0.001***	0.66	p<0.001***	p<0.001***	p<0.001***	0.17	p<0.001***	p<0.001***	p<0.001***
AVLT recognitions errors	-0.16	-0.15	-0.15	-0.17	0.06	-0.19	-0.18	-0.17	-0.2	-0.05	-0.07	-0.07	-0.06	-0.08	-0.08	0.15	0.15	-0.12	-0.12	-0.11	-0.13	0.02	-0.22	-0.19	-0.23	0.07	-0.13	-0.11	-0.13	0.04	-0.2	-0.19	-0.21	0.04	-0.08	-0.08	-0.07	-0.00636	-0.12	-0.1	-0.13	0.06	-0.14	-0.14	-0.14	-0.03	-0.22	-0.2	-0.22
	p<0.001***	p<0.01**	p<0.01**	p<0.001***	0.2	p<0.001***	p<0.001***	p<0.001***	p<0.001***	0.35	0.12	0.14	0.18	0.08	0.09	p<0.01**	p<0.01**	0.01*	0.01*	0.03*	p<0.01**	0.61	p<0.001***	p<0.001***	p<0.001***	0.17	p<0.01**	0.02*	p<0.01**	0.45	p<0.001***	p<0.001***	p<0.001***	0.41	0.1	0.08	0.15	0.9	0.01*	0.04*	p<0.01**	0.24	p<0.01**	p<0.01**	p<0.01**	0.6	p<0.001***	p<0.001***	p<0.001***
Digit Span Forward	0.02	0.02	0.03	0.02	0.04	0.08	0.07	0.07	0.09	0.08	-0.00321	-0.00763	0.01	-0.02	-0.18	-0.02	-0.02	0.1	0.14	0.14	0.14	0.00618	0.04	0.05	0.03	0.04	0.1	0.1	0.1	-0.05	0.02	-0.02	0.05	-0.13	0.04	0.00972	0.06	-0.15	0.15	0.13	0.17	-0.06	0.18	0.15	0.2	-0.07	0.15	0.14	0.15
	0.63	0.69	0.59	0.66	0.39	0.12	0.13	0.16	0.07	0.09	0.95	0.87	0.8	0.65	p<0.001***	0.67	0.69	0.05*	p<0.01**	p<0.01**	p<0.01**	0.9	0.41	0.28	0.6	0.41	0.04*	0.05*	0.04*	0.32	0.73	0.74	0.33	p<0.01**	0.46	0.84	0.19	p<0.01**	p<0.01**	p<0.01**	p<0.001***	0.23	p<0.001***	p<0.01**	p<0.001***	0.16	p<0.01**	p<0.01**	p<0.01**
Digit Span Backward	0.06	0.06	0.05	0.07	-0.12	0.08	0.08	0.08	0.08	0.0073	-0.000394	-0.000586	-0.02	0.02	0.2	-0.06	-0.06	-0.00852	0.05	0.04	0.05	-0.03	0.09	0.07	0.11	-0.08	0.13	0.14	0.12	0.06	0.04	0.06	0.02	0.08	0.02	0.04	-0.00524	0.15	-0.04	-0.02	-0.06	0.07	0.02	0.01	0.03	-0.06	-0.04	-0.04	-0.04
	0.2	0.2	0.3	0.13	0.01*	0.1	0.1	0.11	0.1	0.88	0.99	0.99	0.73	0.71	p<0.001***	0.22	0.2	0.86	0.33	0.38	0.3	0.5	0.05	0.15	0.02*	0.11	p<0.01**	p<0.01**	0.01*	0.19	0.39	0.19	0.65	0.08	0.68	0.41	0.91	p<0.01**	0.42	0.73	0.25	0.17	0.62	0.83	0.48	0.22	0.38	0.35	0.36
TMT-A time taken	-0.2	-0.19	-0.2	-0.19	-0.09	-0.21	-0.2	-0.19	-0.21	-0.04	-0.16	-0.15	-0.18	-0.14	0.22	0.19	0.19	-0.22	-0.23	-0.22	-0.23	-0.01	-0.22	-0.22	-0.19	-0.07	-0.21	-0.19	-0.21	0.09	-0.17	-0.14	-0.2	0.1	-0.09	-0.06	-0.11	0.13	-0.24	-0.23	-0.25	0.02	-0.3	-0.26	-0.32	0.05	-0.25	-0.25	-0.24
	p<0.001***	p<0.001***	p<0.001***	p<0.001***	0.06	p<0.001***	p<0.001***	p<0.001***	p<0.001***	0.44	p<0.001***	p<0.01**	p<0.001***	p<0.01**	p<0.001***	p<0.001***	p<0.001***	p<0.001***	p<0.001***	p<0.001***	p<0.001***	0.83	p<0.001***	p<0.001***	p<0.001***	0.15	p<0.001***	p<0.001***	p<0.001***	0.07	p<0.001***	p<0.01**	p<0.001***	0.03*	0.07	0.18	0.03*	p<0.01**	p<0.001***	p<0.001***	p<0.001***	0.72	p<0.001***	p<0.001***	p<0.001***	0.35	p<0.001***	p<0.001***	p<0.001***
TMT-A committed errors	-0.09	-0.1	-0.09	-0.1	0.09	-0.05	-0.05	-0.06	-0.04	0.08	-0.07	-0.07	-0.05	-0.09	-0.27	0.1	0.1	0.06	0.04	0.03	0.04	-0.00598	-0.11	-0.1	-0.12	0.07	-0.03	-0.05	-0.00811	-0.12	-0.11	-0.15	-0.08	-0.14	0.02	-0.02	0.05	-0.18	0.08	0.05	0.1	-0.1	0.05	0.06	0.05	0.03	0.08	0.08	0.09
	0.06	0.05*	0.07	0.05*	0.07	0.28	0.26	0.21	0.45	0.11	0.16	0.13	0.33	0.06	p<0.001***	0.05*	0.05*	0.22	0.43	0.47	0.4	0.9	0.02*	0.05*	0.01*	0.12	0.51	0.26	0.87	0.01*	0.02*	p<0.01**	0.12	p<0.01**	0.74	0.75	0.3	p<0.001***	0.12	0.33	0.04*	0.04*	0.26	0.25	0.34	0.52	0.08	0.1	0.06
TMT-A omission errors	-0.11	-0.12	-0.11	-0.11	0.08	-0.02	-0.02	-0.02	-0.02	0.00043	-0.16	-0.16	-0.14	-0.18	-0.18	0.12	0.12	0.03	0.11	0.12	0.1	0.1	-0.09	-0.07	-0.11	0.12	0.00353	0.01	0.00344	-0.00827	-0.1	-0.11	-0.08	-0.06	0.03	0.00613	0.06	-0.13	0.03	0.01	0.04	-0.03	0.02	-0.000526	0.03	-0.02	-0.02	-0.02	-0.02
	0.02*	0.02*	0.03*	0.02*	0.08	0.64	0.62	0.66	0.7	0.99	p<0.001***	p<0.001***	p<0.01**	p<0.001***	p<0.001***	0.02*	0.02*	0.56	0.02*	0.01*	0.04*	0.04*	0.05	0.16	0.02*	0.01*	0.94	0.78	0.94	0.86	0.03*	0.02*	0.08	0.21	0.53	0.9	0.24	p<0.01**	0.5	0.78	0.36	0.51	0.75	0.99	0.58	0.72	0.66	0.72	0.61
TMT-B time taken	-0.24	-0.23	-0.24	-0.23	-0.06	-0.27	-0.26	-0.26	-0.28	-0.07	-0.17	-0.16	-0.19	-0.15	0.21	0.23	0.23	-0.23	-0.26	-0.25	-0.26	0.01	-0.3	-0.3	-0.27	-0.06	-0.27	-0.25	-0.28	0.12	-0.21	-0.17	-0.24	0.14	-0.08	-0.06	-0.1	0.12	-0.28	-0.27	-0.28	0.01	-0.37	-0.32	-0.39	0.06	-0.35	-0.34	-0.34
	p<0.001***	p<0.001***	p<0.001***	p<0.001***	0.23	p<0.001***	p<0.001***	p<0.001***	p<0.001***	0.15	p<0.001***	p<0.001***	p<0.001***	p<0.01**	p<0.001***	p<0.001***	p<0.001***	p<0.001***	p<0.001***	p<0.001***	p<0.001***	0.83	p<0.001***	p<0.001***	p<0.001***	0.19	p<0.001***	p<0.001***	p<0.001***	0.02*	p<0.001***	p<0.001***	p<0.001***	p<0.01**	0.09	0.2	0.04*	0.01*	p<0.001***	p<0.001***	p<0.001***	0.77	p<0.001***	p<0.001***	p<0.001***	0.18	p<0.001***	p<0.001***	p<0.001***
TMT-B committed errors	-0.13	-0.13	-0.14	-0.11	-0.04	-0.2	-0.2	-0.21	-0.18	0.09	-0.02	-0.02	-0.02	-0.02	-0.000523	0.13	0.13	-0.06	-0.17	-0.18	-0.17	-0.03	-0.22	-0.23	-0.2	-0.09	-0.21	-0.21	-0.19	-0.04	-0.16	-0.17	-0.13	-0.07	-0.03	-0.04	-0.02	-0.03	-0.13	-0.14	-0.11	-0.07	-0.16	-0.14	-0.16	0.00985	-0.14	-0.15	-0.13
	p<0.01**	p<0.01**	p<0.01**	0.02*	0.36	p<0.001***	p<0.001***	p<0.001***	p<0.001***	0.07	0.72	0.69	0.71	0.73	0.99	p<0.01**	p<0.01**	0.24	p<0.001***	p<0.001***	p<0.001***	0.49	p<0.001***	p<0.001***	p<0.001***	0.08	p<0.001***	p<0.001***	p<0.001***	0.43	p<0.01**	p<0.001***	p<0.01**	0.14	0.57	0.42	0.72	0.47	p<0.01**	p<0.01**	0.03*	0.17	p<0.001***	p<0.01**	p<0.001***	0.84	p<0.01**	p<0.01**	p<0.01**
TMT-B omission errors	-0.04	-0.05	-0.04	-0.05	0.04	-0.1	-0.11	-0.1	-0.1	0.05	0.03	0.02	0.04	0.01	-0.1	0.05	0.05	0.05	-0.1	-0.1	-0.1	-0.00289	-0.16	-0.16	-0.16	0.03	-0.11	-0.12	-0.1	-0.05	-0.06	-0.1	-0.03	-0.17	0.05	0.04	0.07	-0.03	-0.02	-0.03	-0.00899	-0.07	-0.03	-0.00412	-0.04	0.01	-0.000664	0.01	-0.00818
	0.4	0.34	0.46	0.34	0.44	0.03*	0.02*	0.03*	0.05*	0.33	0.58	0.62	0.44	0.77	0.03*	0.32	0.34	0.33	0.03*	0.03*	0.04*	0.95	p<0.001***	p<0.01**	p<0.001***	0.52	0.02*	0.01*	0.05*	0.27	0.22	0.04*	0.55	p<0.001***	0.27	0.37	0.18	0.48	0.71	0.55	0.85	0.13	0.58	0.93	0.37	0.77	0.99	0.83	0.87
Clock Contour	0.09	0.09	0.09	0.09	-0.09	0.06	0.06	0.06	0.06	0.05	0.07	0.08	0.07	0.08	0.1	-0.09	-0.09	-0.02	0.00169	0.00362	0.00285	-0.03	0.06	0.05	0.08	-0.09	0.05	0.04	0.06	-0.00993	0.1	0.09	0.1	-0.06	-0.00585	0.00585	-0.02	0.07	0.01	0.03	-0.00562	0.06	0.05	0.05	0.05	0.00623	-0.00416	0.00308	-0.01
	0.06	0.06	0.06	0.06	0.07	0.2	0.19	0.21	0.2	0.29	0.12	0.1	0.16	0.09	0.04*	0.06	0.06	0.64	0.97	0.94	0.95	0.6	0.19	0.34	0.11	0.07	0.26	0.38	0.24	0.84	0.05*	0.07	0.05*	0.21	0.9	0.9	0.75	0.12	0.83	0.54	0.91	0.25	0.26	0.3	0.28	0.9	0.93	0.95	0.79
Clock number order	0.12	0.12	0.12	0.12	-0.02	0.11	0.11	0.1	0.12	0.03	0.09	0.09	0.09	0.09	-0.02	-0.12	-0.12	0.09	0.08	0.07	0.08	-0.02	0.13	0.12	0.14	-0.02	0.15	0.15	0.14	0.0044	0.14	0.12	0.15	-0.05	0.03	0.03	0.03	-0.02	0.08	0.09	0.07	0.05	0.16	0.12	0.17	-0.09	0.15	0.15	0.14
	0.01*	0.01*	0.01*	0.01*	0.75	0.02*	0.02*	0.03*	0.01*	0.59	0.06	0.05	0.05	0.07	0.62	0.02*	0.01*	0.05	0.11	0.13	0.11	0.67	p<0.01**	0.01*	p<0.01**	0.62	p<0.01**	p<0.01**	p<0.01**	0.93	p<0.01**	0.01*	p<0.01**	0.27	0.52	0.6	0.47	0.69	0.1	0.06	0.15	0.33	p<0.01**	0.01*	p<0.001***	0.07	p<0.01**	p<0.01**	p<0.01**
Clock numbers present	0.16	0.16	0.17	0.16	0.00128	0.16	0.15	0.15	0.15	-0.03	0.11	0.11	0.11	0.11	0.03	-0.16	-0.16	0.07	0.04	0.03	0.04	0.000486	0.21	0.18	0.22	-0.08	0.19	0.19	0.18	0.05	0.21	0.21	0.2	0.02	0.02	0.03	0.00632	0.07	0.11	0.12	0.09	0.05	0.15	0.15	0.13	0.04	0.14	0.15	0.13
	p<0.001***	p<0.001***	p<0.001***	p<0.01**	0.98	p<0.01**	p<0.01**	p<0.01**	p<0.01**	0.54	0.02*	0.02*	0.02*	0.02*	0.59	p<0.001***	p<0.001***	0.16	0.45	0.48	0.42	0.99	p<0.001***	p<0.001***	p<0.001***	0.11	p<0.001***	p<0.001***	p<0.001***	0.26	p<0.001***	p<0.001***	p<0.001***	0.67	0.67	0.49	0.9	0.14	0.02*	0.01*	0.05	0.29	p<0.01**	p<0.01**	p<0.01**	0.42	p<0.01**	p<0.01**	p<0.01**
Clock hands	0.12	0.12	0.14	0.1	0.18	0.12	0.11	0.12	0.12	0.01	0.12	0.12	0.15	0.09	-0.34	-0.12	-0.12	0.16	0.13	0.13	0.13	0.03	0.1	0.13	0.07	0.12	0.14	0.11	0.14	-0.06	0.1	0.07	0.13	-0.11	0.06	0.03	0.1	-0.22	0.21	0.19	0.21	-0.02	0.23	0.23	0.22	0.05	0.23	0.24	0.22
	p<0.01**	0.01*	p<0.01**	0.03*	p<0.001***	0.01*	0.02*	0.02*	0.01*	0.8	0.01*	0.02*	p<0.01**	0.07	p<0.001***	0.02*	0.01*	p<0.01**	p<0.01**	p<0.01**	p<0.01**	0.47	0.03*	p<0.01**	0.15	0.02*	p<0.01**	0.02*	p<0.01**	0.19	0.03*	0.15	p<0.01**	0.02*	0.18	0.51	0.04*	p<0.001***	p<0.001***	p<0.001***	p<0.001***	0.66	p<0.001***	p<0.001***	p<0.001***	0.3	p<0.001***	p<0.001***	p<0.001***
Clock time signed	0.14	0.14	0.15	0.13	0.13	0.15	0.15	0.15	0.16	0.02	0.13	0.12	0.15	0.1	-0.26	-0.14	-0.14	0.12	0.15	0.14	0.15	0.03	0.16	0.17	0.13	0.1	0.14	0.12	0.15	-0.08	0.13	0.1	0.15	-0.09	0.06	0.04	0.08	-0.12	0.21	0.18	0.22	-0.07	0.25	0.22	0.26	-0.03	0.3	0.29	0.29
	p<0.01**	p<0.01**	p<0.01**	p<0.01**	p<0.01**	p<0.01**	p<0.01**	p<0.01**	p<0.01**	0.68	p<0.01**	0.01*	p<0.01**	0.04*	p<0.001***	p<0.01**	p<0.01**	0.01*	p<0.01**	p<0.01**	p<0.01**	0.48	p<0.001***	p<0.001***	p<0.01**	0.05*	p<0.01**	0.02*	p<0.01**	0.1	p<0.01**	0.04*	p<0.01**	0.06	0.23	0.41	0.12	0.01*	p<0.001***	p<0.001***	p<0.001***	0.16	p<0.001***	p<0.001***	p<0.001***	0.49	p<0.001***	p<0.001***	p<0.001***
Clock total score	0.25	0.25	0.25	0.25	0.0011	0.21	0.21	0.2	0.2	-0.04	0.21	0.22	0.21	0.22	0.05	-0.25	-0.25	0.07	0.09	0.08	0.09	0.00672	0.31	0.29	0.29	-0.01	0.19	0.19	0.18	0.02	0.27	0.27	0.25	0.04	0.00201	0.02	-0.02	0.09	0.13	0.12	0.14	-0.01	0.19	0.16	0.2	-0.07	0.26	0.26	0.25
	p<0.001***	p<0.001***	p<0.001***	p<0.001***	0.98	p<0.001***	p<0.001***	p<0.001***	p<0.001***	0.46	p<0.001***	p<0.001***	p<0.001***	p<0.001***	0.27	p<0.001***	p<0.001***	0.14	0.07	0.09	0.06	0.89	p<0.001***	p<0.001***	p<0.001***	0.76	p<0.001***	p<0.001***	p<0.001***	0.71	p<0.001***	p<0.001***	p<0.001***	0.45	0.97	0.71	0.72	0.05*	p<0.01**	0.01*	p<0.01**	0.76	p<0.001***	p<0.01**	p<0.001***	0.16	p<0.001***	p<0.001***	p<0.001***
Digit Symbol	0.37	0.37	0.36	0.38	-0.1	0.33	0.33	0.31	0.34	0.09	0.29	0.29	0.29	0.3	0.09	-0.37	-0.37	0.2	0.2	0.18	0.21	-0.1	0.43	0.39	0.43	-0.08	0.3	0.26	0.3	-0.09	0.38	0.35	0.37	-0.06	0.08	0.09	0.06	0.07	0.23	0.23	0.23	0.00422	0.3	0.27	0.3	-0.07	0.34	0.33	0.32
	p<0.001***	p<0.001***	p<0.001***	p<0.001***	0.03*	p<0.001***	p<0.001***	p<0.001***	p<0.001***	0.07	p<0.001***	p<0.001***	p<0.001***	p<0.001***	0.06	p<0.001***	p<0.001***	p<0.001***	p<0.001***	p<0.001***	p<0.001***	0.04*	p<0.001***	p<0.001***	p<0.001***	0.09	p<0.001***	p<0.001***	p<0.001***	0.05	p<0.001***	p<0.001***	p<0.001***	0.18	0.11	0.07	0.19	0.17	p<0.001***	p<0.001***	p<0.001***	0.93	p<0.001***	p<0.001***	p<0.001***	0.16	p<0.001***	p<0.001***	p<0.001***
Category fluency Animals	0.34	0.34	0.32	0.36	-0.16	0.3	0.29	0.27	0.31	0.16	0.3	0.3	0.29	0.31	0.14	-0.34	-0.34	0.14	0.19	0.16	0.21	-0.15	0.37	0.33	0.37	-0.11	0.21	0.17	0.23	-0.11	0.32	0.28	0.33	-0.1	0.07	0.07	0.08	-0.04	0.23	0.22	0.22	0.00401	0.3	0.27	0.31	-0.06	0.32	0.28	0.33
	p<0.001***	p<0.001***	p<0.001***	p<0.001***	p<0.001***	p<0.001***	p<0.001***	p<0.001***	p<0.001***	p<0.001***	p<0.001***	p<0.001***	p<0.001***	p<0.001***	p<0.01**	p<0.001***	p<0.001***	p<0.01**	p<0.001***	p<0.001***	p<0.001***	p<0.01**	p<0.001***	p<0.001***	p<0.001***	0.02*	p<0.001***	p<0.001***	p<0.001***	0.02*	p<0.001***	p<0.001***	p<0.001***	0.03*	0.14	0.17	0.11	0.43	p<0.001***	p<0.001***	p<0.001***	0.93	p<0.001***	p<0.001***	p<0.001***	0.24	p<0.001***	p<0.001***	p<0.001***
Category fluency Animals perseveration	-0.04	-0.03	-0.05	-0.04	-0.01	-0.000314	0.00619	-0.00163	-0.00373	-0.00897	-0.08	-0.07	-0.09	-0.07	0.05	0.03	0.03	-0.08	0.01	0.02	0.01	-0.04	-0.04	-0.04	-0.03	0.02	0.02	0.01	0.02	0.00408	-0.00214	0.02	-0.01	0.05	-0.05	-0.04	-0.06	0.03	-0.01	-0.02	-0.00555	-0.02	-0.06	-0.06	-0.06	0.00894	-0.12	-0.11	-0.14
	0.38	0.48	0.3	0.46	0.77	0.99	0.9	0.97	0.94	0.85	0.11	0.14	0.07	0.16	0.31	0.52	0.48	0.12	0.76	0.74	0.78	0.45	0.43	0.38	0.5	0.7	0.7	0.83	0.61	0.93	0.96	0.71	0.81	0.32	0.34	0.41	0.25	0.59	0.81	0.69	0.91	0.64	0.2	0.23	0.25	0.85	0.01*	0.02*	p<0.01**
Category fluency Animals intrusion	-0.08	-0.08	-0.06	-0.09	0.11	-0.02	-0.00858	-0.01	-0.02	-0.07	-0.1	-0.1	-0.08	-0.12	-0.14	0.07	0.08	-0.14	0.02	0.03	0.01	0.05	-0.09	-0.07	-0.1	0.1	-0.01	-0.00643	-0.02	0.07	-0.02	0.000437	-0.03	0.06	-0.03	-0.03	-0.02	-0.03	-0.04	-0.04	-0.04	-0.03	-0.07	-0.05	-0.09	0.09	-0.02	-0.01	-0.03
	0.11	0.12	0.18	0.05	0.03*	0.75	0.86	0.81	0.61	0.14	0.03*	0.04*	0.08	0.01*	p<0.01**	0.13	0.12	p<0.01**	0.65	0.53	0.81	0.32	0.07	0.16	0.04*	0.03*	0.8	0.89	0.75	0.17	0.66	0.99	0.48	0.2	0.6	0.53	0.74	0.48	0.42	0.35	0.46	0.58	0.15	0.29	0.07	0.07	0.66	0.8	0.51
Category fluency Vegetables	0.34	0.33	0.33	0.35	-0.07	0.39	0.38	0.36	0.4	0.14	0.21	0.2	0.21	0.2	-0.03	-0.33	-0.33	0.2	0.3	0.27	0.31	-0.08	0.42	0.39	0.41	-0.08	0.3	0.25	0.32	-0.14	0.33	0.3	0.33	-0.12	0.17	0.15	0.18	-0.11	0.35	0.33	0.36	-0.06	0.37	0.33	0.39	-0.09	0.47	0.43	0.48
	p<0.001***	p<0.001***	p<0.001***	p<0.001***	0.14	p<0.001***	p<0.001***	p<0.001***	p<0.001***	p<0.01**	p<0.001***	p<0.001***	p<0.001***	p<0.001***	0.49	p<0.001***	p<0.001***	p<0.001***	p<0.001***	p<0.001***	p<0.001***	0.1	p<0.001***	p<0.001***	p<0.001***	0.11	p<0.001***	p<0.001***	p<0.001***	p<0.01**	p<0.001***	p<0.001***	p<0.001***	0.01*	p<0.001***	p<0.01**	p<0.001***	0.03*	p<0.001***	p<0.001***	p<0.001***	0.22	p<0.001***	p<0.001***	p<0.001***	0.06	p<0.001***	p<0.001***	p<0.001***
Category fluency Vegetables perseveration	-0.04	-0.05	-0.04	-0.04	0.02	0.03	0.03	0.04	0.02	-0.06	-0.11	-0.11	-0.11	-0.1	0.02	0.05	0.05	0.00822	0.12	0.12	0.12	0.04	0.03	0.04	0.00951	0.07	0.07	0.09	0.07	0.05	0.0017	0.02	-0.00875	0.07	-0.05	-0.04	-0.06	0.07	-0.00459	0.01	-0.02	0.07	-0.02	-0.02	-0.02	0.02	-0.05	-0.02	-0.07
	0.36	0.34	0.39	0.36	0.7	0.55	0.59	0.41	0.67	0.24	0.03*	0.02*	0.02*	0.03*	0.64	0.34	0.34	0.86	0.01*	p<0.01**	0.02*	0.44	0.57	0.43	0.84	0.15	0.13	0.07	0.17	0.3	0.97	0.69	0.86	0.14	0.33	0.43	0.24	0.13	0.92	0.83	0.74	0.17	0.73	0.69	0.75	0.71	0.35	0.71	0.17
Category fluency Vegetables intrusion	-0.13	-0.13	-0.11	-0.14	0.06	-0.09	-0.09	-0.06	-0.1	-0.11	-0.13	-0.13	-0.13	-0.13	0.00525	0.13	0.13	-0.06	-0.0004	0.02	-0.02	0.13	-0.11	-0.08	-0.13	0.07	0.00653	0.02	-0.00684	0.07	-0.06	-0.02	-0.08	0.14	-0.05	-0.05	-0.05	-0.000131	-0.13	-0.11	-0.15	0.04	-0.12	-0.12	-0.13	-0.00465	-0.11	-0.08	-0.14
	p<0.01**	p<0.01**	0.02*	p<0.01**	0.2	0.08	0.08	0.22	0.03*	0.02*	p<0.01**	p<0.01**	p<0.01**	p<0.01**	0.91	p<0.01**	p<0.01**	0.24	0.99	0.75	0.68	p<0.01**	0.02*	0.08	p<0.01**	0.16	0.89	0.63	0.89	0.12	0.25	0.72	0.1	p<0.01**	0.27	0.26	0.32	1	p<0.01**	0.02*	p<0.01**	0.35	0.01*	0.01*	p<0.01**	0.92	0.02*	0.09	p<0.01**
BNT correct spontaneous answers	0.29	0.28	0.27	0.3	-0.15	0.21	0.2	0.18	0.22	0.13	0.28	0.27	0.26	0.29	0.13	-0.28	-0.28	0.16	0.08	0.05	0.1	-0.15	0.35	0.32	0.36	-0.07	0.13	0.11	0.15	-0.11	0.29	0.25	0.29	-0.09	0.00437	0.00389	0.00661	0.00147	0.15	0.15	0.14	0.02	0.21	0.19	0.21	-0.05	0.29	0.26	0.3
	p<0.001***	p<0.001***	p<0.001***	p<0.001***	p<0.01**	p<0.001***	p<0.001***	p<0.001***	p<0.001***	p<0.01**	p<0.001***	p<0.001***	p<0.001***	p<0.001***	p<0.01**	p<0.001***	p<0.001***	p<0.01**	0.12	0.28	0.04*	p<0.01**	p<0.001***	p<0.001***	p<0.001***	0.12	p<0.01**	0.03*	p<0.01**	0.02*	p<0.001***	p<0.001***	p<0.001***	0.07	0.93	0.94	0.89	0.98	p<0.01**	p<0.01**	p<0.01**	0.65	p<0.001***	p<0.001***	p<0.001***	0.33	p<0.001***	p<0.001***	p<0.001***
BNT semantic cues	-0.19	-0.18	-0.17	-0.2	0.14	-0.13	-0.13	-0.11	-0.14	-0.08	-0.17	-0.17	-0.15	-0.18	-0.19	0.18	0.18	-0.07	-0.03	-0.02	-0.05	0.15	-0.24	-0.21	-0.24	0.07	-0.07	-0.05	-0.09	0.07	-0.19	-0.18	-0.19	0.03	0.0046	0.000311	0.01	-0.04	-0.11	-0.1	-0.11	0.03	-0.12	-0.1	-0.13	0.03	-0.11	-0.09	-0.12
	p<0.001***	p<0.001***	p<0.001***	p<0.001***	p<0.01**	p<0.01**	p<0.01**	0.02*	p<0.01**	0.09	p<0.001***	p<0.001***	p<0.01**	p<0.001***	p<0.001***	p<0.001***	p<0.001***	0.13	0.48	0.73	0.27	p<0.01**	p<0.001***	p<0.001***	p<0.001***	0.15	0.13	0.3	0.07	0.12	p<0.001***	p<0.001***	p<0.001***	0.6	0.92	0.99	0.79	0.41	0.03*	0.05*	0.02*	0.56	0.01*	0.03*	p<0.01**	0.49	0.02*	0.06	0.01*
BNT correct answer after semantic cues	-0.12	-0.12	-0.12	-0.11	0.02	-0.02	-0.02	-0.03	-0.02	0.02	-0.17	-0.17	-0.16	-0.17	-0.08	0.12	0.12	-0.02	0.04	0.05	0.03	0.1	-0.11	-0.11	-0.11	-0.00597	0.01	0.02	0.01	0.04	-0.12	-0.13	-0.12	-0.02	0.08	0.07	0.08	-0.04	-0.04	-0.04	-0.04	-0.01	-0.05	-0.05	-0.05	0.00953	-0.05	-0.05	-0.04
	0.01*	0.02*	0.01*	0.02*	0.75	0.63	0.71	0.6	0.73	0.63	p<0.001***	p<0.001***	p<0.001***	p<0.001***	0.08	0.01*	0.02*	0.61	0.43	0.3	0.6	0.05*	0.02*	0.02*	0.03*	0.9	0.8	0.69	0.81	0.44	0.01*	p<0.01**	0.02*	0.64	0.1	0.13	0.09	0.4	0.42	0.37	0.46	0.81	0.33	0.31	0.34	0.84	0.34	0.3	0.44
BNT phonological cues	-0.27	-0.26	-0.25	-0.28	0.15	-0.21	-0.21	-0.19	-0.23	-0.14	-0.25	-0.24	-0.23	-0.25	-0.12	0.26	0.26	-0.13	-0.08	-0.06	-0.11	0.15	-0.32	-0.29	-0.33	0.09	-0.14	-0.11	-0.15	0.09	-0.27	-0.23	-0.27	0.1	-0.05	-0.05	-0.05	-0.00148	-0.14	-0.14	-0.13	-0.02	-0.2	-0.19	-0.21	0.05	-0.28	-0.24	-0.29
	p<0.001***	p<0.001***	p<0.001***	p<0.001***	p<0.01**	p<0.001***	p<0.001***	p<0.001***	p<0.001***	p<0.01**	p<0.001***	p<0.001***	p<0.001***	p<0.001***	0.02*	p<0.001***	p<0.001***	p<0.01**	0.08	0.21	0.03*	p<0.01**	p<0.001***	p<0.001***	p<0.001***	0.08	p<0.01**	0.02*	p<0.01**	0.08	p<0.001***	p<0.001***	p<0.001***	0.04*	0.33	0.35	0.31	0.98	p<0.01**	p<0.01**	p<0.01**	0.66	p<0.001***	p<0.001***	p<0.001***	0.27	p<0.001***	p<0.001***	p<0.001***
BNT correct answer after phonological cues	-0.16	-0.15	-0.15	-0.16	0.05	-0.09	-0.08	-0.09	-0.07	0.04	-0.15	-0.15	-0.14	-0.17	-0.18	0.15	0.15	-0.04	-0.03	-0.02	-0.04	0.05	-0.14	-0.14	-0.13	-0.00357	-0.06	-0.06	-0.06	0.00859	-0.18	-0.19	-0.17	-0.03	0.01	-0.00128	0.03	-0.11	-0.01	-0.03	0.00589	-0.05	-0.06	-0.06	-0.06	0.03	-0.03	-0.03	-0.02
	p<0.01**	p<0.01**	p<0.01**	p<0.01**	0.29	0.07	0.1	0.06	0.13	0.35	p<0.01**	p<0.01**	p<0.01**	p<0.001***	p<0.001***	p<0.01**	p<0.01**	0.38	0.55	0.64	0.46	0.32	p<0.01**	p<0.01**	p<0.01**	0.94	0.19	0.23	0.23	0.86	p<0.001***	p<0.001***	p<0.001***	0.52	0.76	0.98	0.5	0.02*	0.82	0.55	0.9	0.27	0.21	0.24	0.2	0.59	0.56	0.48	0.69
BNT total score	0.27	0.27	0.25	0.29	-0.15	0.21	0.21	0.19	0.23	0.14	0.25	0.25	0.24	0.26	0.13	-0.27	-0.27	0.15	0.08	0.06	0.1	-0.13	0.35	0.31	0.35	-0.09	0.14	0.11	0.16	-0.11	0.27	0.24	0.28	-0.1	0.02	0.02	0.02	-0.000997	0.15	0.15	0.14	0.03	0.2	0.19	0.21	-0.05	0.3	0.27	0.31
	p<0.001***	p<0.001***	p<0.001***	p<0.001***	p<0.01**	p<0.001***	p<0.001***	p<0.001***	p<0.001***	p<0.01**	p<0.001***	p<0.001***	p<0.001***	p<0.001***	p<0.01**	p<0.001***	p<0.001***	p<0.01**	0.09	0.2	0.03*	p<0.01**	p<0.001***	p<0.001***	p<0.001***	0.07	p<0.01**	0.02*	p<0.001***	0.02*	p<0.001***	p<0.001***	p<0.001***	0.05*	0.69	0.71	0.65	0.98	p<0.01**	p<0.01**	p<0.01**	0.6	p<0.001***	p<0.001***	p<0.001***	0.26	p<0.001***	p<0.001***	p<0.001***
FAQ Finance	-0.23	-0.23	-0.24	-0.23	-0.03	-0.2	-0.2	-0.2	-0.2	-0.00403	-0.22	-0.22	-0.23	-0.21	0.08	0.23	0.23	-0.09	-0.11	-0.1	-0.12	0.06	-0.25	-0.25	-0.23	-0.03	-0.2	-0.2	-0.18	0.02	-0.2	-0.19	-0.19	0.0053	-0.04	-0.04	-0.05	0.06	-0.12	-0.12	-0.12	-0.05	-0.2	-0.18	-0.19	-0.00585	-0.38	-0.37	-0.37
	p<0.001***	p<0.001***	p<0.001***	p<0.001***	0.5	p<0.001***	p<0.001***	p<0.001***	p<0.001***	0.93	p<0.001***	p<0.001***	p<0.001***	p<0.001***	0.1	p<0.001***	p<0.001***	0.07	0.02*	0.04*	p<0.01**	0.18	p<0.001***	p<0.001***	p<0.001***	0.49	p<0.001***	p<0.001***	p<0.001***	0.66	p<0.001***	p<0.001***	p<0.001***	0.91	0.36	0.41	0.32	0.2	0.01*	0.01*	0.02*	0.34	p<0.001***	p<0.001***	p<0.001***	0.9	p<0.001***	p<0.001***	p<0.001***
FAQ Bills	-0.27	-0.27	-0.28	-0.27	-0.04	-0.24	-0.24	-0.24	-0.23	0.00261	-0.25	-0.24	-0.25	-0.24	0.06	0.27	0.27	-0.1	-0.16	-0.15	-0.17	0.05	-0.3	-0.31	-0.27	-0.08	-0.23	-0.22	-0.22	0.06	-0.26	-0.25	-0.25	-0.00336	-0.04	-0.02	-0.04	0.07	-0.17	-0.17	-0.16	-0.05	-0.24	-0.21	-0.24	0.04	-0.41	-0.41	-0.38
	p<0.001***	p<0.001***	p<0.001***	p<0.001***	0.41	p<0.001***	p<0.001***	p<0.001***	p<0.001***	0.96	p<0.001***	p<0.001***	p<0.001***	p<0.001***	0.21	p<0.001***	p<0.001***	0.04*	p<0.001***	p<0.01**	p<0.001***	0.3	p<0.001***	p<0.001***	p<0.001***	0.11	p<0.001***	p<0.001***	p<0.001***	0.23	p<0.001***	p<0.001***	p<0.001***	0.94	0.46	0.62	0.36	0.13	p<0.001***	p<0.001***	p<0.001***	0.28	p<0.001***	p<0.001***	p<0.001***	0.42	p<0.001***	p<0.001***	p<0.001***
FAQ Buying	-0.27	-0.27	-0.27	-0.27	0.03	-0.2	-0.2	-0.19	-0.21	-0.03	-0.27	-0.27	-0.26	-0.27	-0.02	0.27	0.27	-0.08	-0.09	-0.08	-0.1	0.06	-0.28	-0.26	-0.28	0.03	-0.13	-0.1	-0.13	0.09	-0.23	-0.2	-0.22	0.03	-0.08	-0.09	-0.08	-0.01	-0.16	-0.15	-0.15	-0.03	-0.19	-0.17	-0.18	0.00828	-0.35	-0.33	-0.35
	p<0.001***	p<0.001***	p<0.001***	p<0.001***	0.47	p<0.001***	p<0.001***	p<0.001***	p<0.001***	0.52	p<0.001***	p<0.001***	p<0.001***	p<0.001***	0.67	p<0.001***	p<0.001***	0.08	0.06	0.11	0.03*	0.19	p<0.001***	p<0.001***	p<0.001***	0.57	p<0.01**	0.03*	p<0.01**	0.06	p<0.001***	p<0.001***	p<0.001***	0.49	0.08	0.08	0.09	0.83	p<0.01**	p<0.01**	p<0.01**	0.5	p<0.001***	p<0.001***	p<0.001***	0.86	p<0.001***	p<0.001***	p<0.001***
FAQ Social life	-0.19	-0.19	-0.18	-0.2	0.04	-0.17	-0.17	-0.16	-0.17	-0.02	-0.18	-0.18	-0.17	-0.19	-0.06	0.19	0.19	-0.01	-0.06	-0.05	-0.07	0.09	-0.24	-0.23	-0.24	0.00849	-0.14	-0.13	-0.14	0.05	-0.19	-0.18	-0.18	0.01	0.005	0.0094	0.00295	0.03	-0.13	-0.12	-0.14	0.02	-0.15	-0.13	-0.15	0.03	-0.24	-0.23	-0.24
	p<0.001***	p<0.001***	p<0.001***	p<0.001***	0.36	p<0.001***	p<0.001***	p<0.001***	p<0.001***	0.67	p<0.001***	p<0.001***	p<0.001***	p<0.001***	0.19	p<0.001***	p<0.001***	0.78	0.21	0.32	0.13	0.07	p<0.001***	p<0.001***	p<0.001***	0.86	p<0.01**	p<0.01**	p<0.01**	0.33	p<0.001***	p<0.001***	p<0.001***	0.83	0.92	0.85	0.95	0.52	p<0.01**	0.01*	p<0.01**	0.74	p<0.01**	p<0.01**	p<0.01**	0.6	p<0.001***	p<0.001***	p<0.001***
FAQ House keeping	-0.23	-0.24	-0.23	-0.24	0.04	-0.13	-0.13	-0.12	-0.13	-0.02	-0.27	-0.27	-0.26	-0.27	-0.07	0.23	0.24	-0.07	-0.03	-0.02	-0.05	0.11	-0.2	-0.2	-0.2	-0.01	-0.04	-0.03	-0.04	0.05	-0.19	-0.17	-0.2	0.03	-0.06	-0.06	-0.05	-0.04	-0.13	-0.14	-0.11	-0.07	-0.14	-0.14	-0.13	-0.02	-0.16	-0.14	-0.17
	p<0.001***	p<0.001***	p<0.001***	p<0.001***	0.46	p<0.01**	p<0.01**	0.01*	p<0.01**	0.64	p<0.001***	p<0.001***	p<0.001***	p<0.001***	0.17	p<0.001***	p<0.001***	0.15	0.48	0.66	0.29	0.03*	p<0.001***	p<0.001***	p<0.001***	0.8	0.46	0.6	0.4	0.31	p<0.001***	p<0.001***	p<0.001***	0.47	0.25	0.2	0.31	0.42	p<0.01**	p<0.01**	0.02*	0.14	p<0.01**	p<0.01**	p<0.01**	0.74	p<0.001***	p<0.01**	p<0.001***
FAQ Cooking	-0.28	-0.27	-0.28	-0.27	-0.03	-0.19	-0.19	-0.19	-0.19	-0.03	-0.28	-0.28	-0.29	-0.27	0.08	0.27	0.27	-0.14	-0.11	-0.1	-0.13	0.07	-0.26	-0.26	-0.26	0.00622	-0.11	-0.09	-0.12	0.12	-0.22	-0.2	-0.21	0.02	-0.1	-0.11	-0.1	-0.03	-0.19	-0.2	-0.17	-0.08	-0.21	-0.2	-0.19	-0.02	-0.36	-0.33	-0.36
	p<0.001***	p<0.001***	p<0.001***	p<0.001***	0.55	p<0.001***	p<0.001***	p<0.001***	p<0.001***	0.52	p<0.001***	p<0.001***	p<0.001***	p<0.001***	0.12	p<0.001***	p<0.001***	p<0.01**	0.02*	0.04*	p<0.01**	0.18	p<0.001***	p<0.001***	p<0.001***	0.9	0.02*	0.06	0.01*	0.01*	p<0.001***	p<0.001***	p<0.001***	0.61	0.03*	0.02*	0.05*	0.6	p<0.001***	p<0.001***	p<0.001***	0.09	p<0.001***	p<0.001***	p<0.001***	0.72	p<0.001***	p<0.001***	p<0.001***
FAQ Keeping up with external events	-0.2	-0.19	-0.2	-0.2	-0.03	-0.14	-0.13	-0.13	-0.14	-0.00445	-0.22	-0.21	-0.22	-0.21	0.04	0.19	0.19	-0.11	-0.07	-0.07	-0.07	0.02	-0.25	-0.25	-0.25	-0.03	-0.08	-0.08	-0.08	0.02	-0.19	-0.17	-0.19	0.03	0.00389	0.00797	-0.0022	0.04	-0.18	-0.19	-0.16	-0.13	-0.16	-0.16	-0.15	-0.02	-0.31	-0.3	-0.31
	p<0.001***	p<0.001***	p<0.001***	p<0.001***	0.53	p<0.01**	p<0.01**	p<0.01**	p<0.01**	0.93	p<0.001***	p<0.001***	p<0.001***	p<0.001***	0.45	p<0.001***	p<0.001***	0.03*	0.15	0.16	0.12	0.63	p<0.001***	p<0.001***	p<0.001***	0.53	0.08	0.09	0.12	0.75	p<0.001***	p<0.001***	p<0.001***	0.59	0.94	0.87	0.96	0.38	p<0.001***	p<0.001***	p<0.001***	p<0.01**	p<0.001***	p<0.01**	p<0.01**	0.61	p<0.001***	p<0.001***	p<0.001***
FAQ Entertainment and learning	-0.29	-0.28	-0.28	-0.28	0.02	-0.21	-0.21	-0.2	-0.21	-0.05	-0.28	-0.28	-0.28	-0.28	0.00734	0.28	0.28	-0.1	-0.11	-0.1	-0.13	0.13	-0.29	-0.27	-0.29	0.02	-0.15	-0.12	-0.15	0.11	-0.24	-0.23	-0.24	0.05	-0.00244	-0.0068	0.00151	0.01	-0.21	-0.2	-0.2	-0.03	-0.22	-0.21	-0.21	-0.00345	-0.34	-0.33	-0.34
	p<0.001***	p<0.001***	p<0.001***	p<0.001***	0.67	p<0.001***	p<0.001***	p<0.001***	p<0.001***	0.27	p<0.001***	p<0.001***	p<0.001***	p<0.001***	0.88	p<0.001***	p<0.001***	0.03*	0.02*	0.04*	p<0.01**	p<0.01**	p<0.001***	p<0.001***	p<0.001***	0.67	p<0.01**	0.01*	p<0.01**	0.03*	p<0.001***	p<0.001***	p<0.001***	0.27	0.96	0.89	0.97	0.83	p<0.001***	p<0.001***	p<0.001***	0.59	p<0.001***	p<0.001***	p<0.001***	0.94	p<0.001***	p<0.001***	p<0.001***
FAQ Memory	-0.23	-0.23	-0.25	-0.22	-0.1	-0.24	-0.23	-0.25	-0.22	0.05	-0.18	-0.18	-0.19	-0.17	0.13	0.22	0.23	-0.09	-0.14	-0.13	-0.14	-0.00221	-0.3	-0.31	-0.28	-0.05	-0.21	-0.2	-0.21	0.02	-0.22	-0.22	-0.2	-0.04	-0.07	-0.08	-0.07	-0.02	-0.2	-0.2	-0.18	-0.04	-0.22	-0.2	-0.22	0.02	-0.44	-0.43	-0.42
	p<0.001***	p<0.001***	p<0.001***	p<0.001***	0.04*	p<0.001***	p<0.001***	p<0.001***	p<0.001***	0.34	p<0.001***	p<0.001***	p<0.001***	p<0.001***	p<0.01**	p<0.001***	p<0.001***	0.05	p<0.01**	p<0.01**	p<0.01**	0.96	p<0.001***	p<0.001***	p<0.001***	0.3	p<0.001***	p<0.001***	p<0.001***	0.65	p<0.001***	p<0.001***	p<0.001***	0.45	0.13	0.11	0.15	0.66	p<0.001***	p<0.001***	p<0.001***	0.37	p<0.001***	p<0.001***	p<0.001***	0.63	p<0.001***	p<0.001***	p<0.001***
FAQ Transports	-0.27	-0.27	-0.27	-0.27	-0.00625	-0.2	-0.19	-0.19	-0.2	-0.02	-0.27	-0.27	-0.27	-0.26	0.02	0.27	0.27	-0.12	-0.09	-0.09	-0.09	0.02	-0.29	-0.28	-0.28	-0.02	-0.16	-0.15	-0.16	0.06	-0.25	-0.23	-0.25	0.05	-0.04	-0.04	-0.04	0.02	-0.14	-0.15	-0.13	-0.08	-0.17	-0.15	-0.18	0.04	-0.38	-0.37	-0.36
	p<0.001***	p<0.001***	p<0.001***	p<0.001***	0.9	p<0.001***	p<0.001***	p<0.001***	p<0.001***	0.7	p<0.001***	p<0.001***	p<0.001***	p<0.001***	0.7	p<0.001***	p<0.001***	0.01*	0.08	0.07	0.06	0.69	p<0.001***	p<0.001***	p<0.001***	0.64	p<0.001***	p<0.01**	p<0.001***	0.2	p<0.001***	p<0.001***	p<0.001***	0.28	0.4	0.43	0.37	0.64	p<0.01**	p<0.01**	p<0.01**	0.08	p<0.001***	p<0.01**	p<0.001***	0.46	p<0.001***	p<0.001***	p<0.001***
FAQ Total score	-0.31	-0.3	-0.31	-0.3	-0.02	-0.26	-0.25	-0.25	-0.25	-0.02	-0.28	-0.28	-0.28	-0.27	0.05	0.3	0.3	-0.11	-0.13	-0.12	-0.15	0.07	-0.36	-0.36	-0.34	-0.02	-0.21	-0.19	-0.21	0.08	-0.29	-0.27	-0.28	0.03	-0.05	-0.05	-0.05	0.00474	-0.21	-0.21	-0.2	-0.03	-0.27	-0.23	-0.27	0.05	-0.47	-0.46	-0.46
	p<0.001***	p<0.001***	p<0.001***	p<0.001***	0.63	p<0.001***	p<0.001***	p<0.001***	p<0.001***	0.72	p<0.001***	p<0.001***	p<0.001***	p<0.001***	0.26	p<0.001***	p<0.001***	0.02*	p<0.01**	0.01*	p<0.01**	0.16	p<0.001***	p<0.001***	p<0.001***	0.61	p<0.001***	p<0.001***	p<0.001***	0.1	p<0.001***	p<0.001***	p<0.001***	0.59	0.27	0.26	0.27	0.92	p<0.001***	p<0.001***	p<0.001***	0.48	p<0.001***	p<0.001***	p<0.001***	0.34	p<0.001***	p<0.001***	p<0.001***
Legend: rx=right, lx=left, CSF=cerebrospinal fluid, tiv=total intracranial volume; ft=fronto-temporal, mt=mediotemporal, po=posterior-occipital, MMSE=Mini-Mental State Examination, AVLT=Auditory Verbal Learning Test, TMT=Trail Making Test, BNT= Boston Naming Test, FAQ=Functional Assessment Questionnaire
*for 0.01 < p ≤ 0.05, ** for 0.001 < p ≤ 0.01, *** for p ≤ 0.001.
Table S2. ADNI subject IDs, Study IDs and image information
Subject ID	Study ID	Field strength [0=1.5 T, 1=3 T]	Manufacturer	Model
003_S_1057	31614	0	SIEMENS	Symphony
006_S_0675	23643	0	GE MEDICAL SYSTEMS	SIGNA EXCITE
006_S_6770	1192923	1	Philips Medical Systems	Ingenia
007_S_0101	9603	0	GE MEDICAL SYSTEMS	SIGNA EXCITE
007_S_0293	11983	0	GE MEDICAL SYSTEMS	SIGNA EXCITE
007_S_0344	12698	1	GE MEDICAL SYSTEMS	SIGNA EXCITE
009_S_2381	235703	0	SIEMENS	Verio
010_S_0904	32500	1	Philips Medical Systems	Intera
012_S_6073	908586	0	SIEMENS	Prisma
018_S_0057	8889	0	Philips Medical Systems	Intera
021_S_0141	10174	0	GE MEDICAL SYSTEMS	SIGNA EXCITE
021_S_0231	11431	0	GE MEDICAL SYSTEMS	SIGNA EXCITE
023_S_0030	7527	0	SIEMENS	Symphony
131_S_6805	1228298	1	Philips Healthcare	Ingenia
032_S_0214	11281	0	Philips Medical Systems	Intera
032_S_0978	26408	0	Philips Medical Systems	Intera
033_S_0511	16313	0	GE MEDICAL SYSTEMS	SIGNA EXCITE
035_S_0997	31651	0	SIEMENS	Avanto
036_S_1135	34309	0	SIEMENS	Symphony
036_S_7070	1572587	1	SIEMENS	Skyra
041_S_1010	32832	0	SIEMENS	Sonata
057_S_1007	27871	0	SIEMENS	Avanto
082_S_0641	17259	0	SIEMENS	Symphony
100_S_0892	26442	0	Philips Medical Systems	Intera
100_S_0930	25619	0	Philips Medical Systems	Intera
116_S_0752	23098	0	GE MEDICAL SYSTEMS	GENESIS_SIGNA
116_S_1243	38463	0	GE MEDICAL SYSTEMS	GENESIS_SIGNA
126_S_0708	19088	0	GE MEDICAL SYSTEMS	SIGNA EXCITE
126_S_1077	31851	0	GE MEDICAL SYSTEMS	SIGNA EXCITE
128_S_0258	13084	0	GE MEDICAL SYSTEMS	GENESIS_ SIGNA
128_S_1148	33609	0	SIEMENS	Avanto
130_S_0289	11849	0	GE MEDICAL SYSTEMS	SIGNA EXCITE
168_S_6467	1017238	1	SIEMENS	Prisma fit
168_S_6634	1081492	1	SIEMENS	Prisma fit
010_S_0161	10080	0	Philips Medical Systems	Gyroscan Intera
005_S_0222	11300	0	GE MEDICAL SYSTEMS	SIGNA EXCITE
031_S_0294	12067	0	GE MEDICAL SYSTEMS	GENESIS SIGNA
036_S_1240	39883	0	SIEMENS	Symphony
024_S_1393	44888	0	GE MEDICAL SYSTEMS	SIGNA EXCITE
019_S_6668	1119722	1	Philips Medical Systems	Achieva
032_S_0187	11073	0	Philips Medical Systems	Intera
136_S_0195	12524	0	GE MEDICAL SYSTEMS	SIGNA EXCITE
031_S_0568	15886	0	GE MEDICAL SYSTEMS	GENESIS SIGNA
068_S_0476	15357	0	Philips Medical Systems	Intera
005_S_0572	17276	0	GE MEDICAL SYSTEMS	SIGNA EXCITE
016_S_1121	32471	0	SIEMENS	Symphony
023_S_1126	33104	0	SIEMENS	Symphony
116_S_0649	19517	0	GE MEDICAL SYSTEMS	GENESIS SIGNA
016_S_0769	20361	0	SIEMENS	Symphony
027_S_0835	24139	0	GE MEDICAL SYSTEMS	SIGNA EXCITE
002_S_0954	26139	0	GE MEDICAL SYSTEMS	SIGNA EXCITE
031_S_1066	29389	0	GE MEDICAL SYSTEMS	SIGNA EXCITE
002_S_1070	30861	0	GE MEDICAL SYSTEMS	SIGNA EXCITE
016_S_1138	35395	0	SIEMENS	Symphony
016_S_1326	42545	0	SIEMENS	Symphony
131_S_1389	44983	0	GE MEDICAL SYSTEMS	SIGNA EXCITE
007_S_0041	8178	0	GE MEDICAL SYSTEMS	SIGNA EXCITE
123_S_0050	8549	0	Philips Medical Systema	Gyroscan Intera
067_S_0077	10324	0	SIEMENS	Sonata
123_S_0108	10739	0	Philips Medical Systems	Gyroscan Intera
023_S_0217	11267	0	SIEMENS	Symphony
007_S_0249	11545	0	GE MEDICAL SYSTEMS	SIGNA EXCITE
123_S_0390	13316	0	Philips Medical Systems	Intera
011_S_0241	11813	0	SIEMENS	Sonata
137_S_0631	17108	0	GE MEDICAL SYSTEMS	SIGNA EXCITE
098_S_0667	17701	0	GE EMEDICAL SYSTEMS	SIGNA EXCITE
014_S_0658	20002	0	GE MEDICAL SYSTEMS	SIGNA EXCITE
037_S_0539	17017	0	GE MEDICAL SYSTEMS	GENESIS_ SIGNA
016_S_0702	19779	0	SIEMENS	Symphony
011_S_0856	24605	0	SIEMENS	Sonata
057_S_0839	24851	0	SIEMENS	Avanto
136_S_0873	25558	0	GE MEDICAL SYSTEMS	SIGNA EXCITE
029_S_0878	24531	0	GE MEDICAL SYSTEMS	SIGNA EXCITE
116_S_0834	25458	0	GE MEDICAL SYSTEMS	GENESIS_SIGNA
036_S_0869	27964	0	SIEMENS	Symphony
136_S_0874	29141	0	GE MEDICAL SYSTEMS	SIGNA EXCITE
141_S_0915	26834	0	SIEMENS	Symphony
141_S_1004	31417	0	SIEMENS	Symphony
141_S_0982	30007	0	SIEMENS	Symphony
073_S_0518	24194	0	SIEMENS	Avanto
116_S_1271	41322	0	GE MEDICAL SYSTEMS	GENESIS_SIGNA
082_S_0832	24560	0	SIEMENS	Symphony
031_S_4203	255313	1	Philips Medical Systems	Achieva
068_S_2248	209511	1	SIEMENS	Verio
072_S_4057	239295	1	SIEMENS	Verio
037_S_4015	226174	1	SIEMENS	TrioTim
031_S_4042	235235	1	Philips Medical Systems	Achieva
014_S_4058	237559	1	SIEMENS	TrioTim
012_S_4094	243881	1	Philips Medical Systems	Achieva
123_S_4096	247613	1	SIEMENS	Verio
116_S_4167	252720	1	SIEMENS	TrioTim
014_S_4079	240513	1	SIEMENS	TrioTim
023_S_4035	247506	1	SIEMENS	TrioTim
014_S_4263	259743	1	SIEMENS	TrioTim
136_S_4189	256897	1	Philips Medical Systems	Acheiva
137_S_4303	264495	1	SIEMENS	Skyra
135_S_4406	270423	1	SIEMENS	TrioTim
130_S_4415	278496	1	Philips Medical Systems	Achieva
009_S_4324	267163	1	SIEMENS	Verio
141_S_4426	273508	1	SIEMENS	Verio
023_S_4243	265479	1	SIEMENS	TrioTim
006_S_4515	283271	1	Philips Medical Systems	Ingenia
002_S_4171	283271	1	Philips Medical Systems	Intera
130_S_4542	287648	1	Philips Medical Systems	Achieva
037_S_4432	282045	1	SIEMENS	TrioTim
023_S_4502	288463	1	SIEMENS	TrioTim
137_S_4596	291072	1	SIEMENS	Skyra
135_S_4689	300806	1	SIEMENS	TrioTim
013_S_4595	300051	1	Philips Medical Systems	GEMINI
036_S_4715	302655	1	SIEMENS	Skyra
019_S_4680	300530	1	Philips Medical Systems	Achieva
053_S_4661	306676	1	Philips Medical Systems	Intera
137_S_4816	323627	1	SIEMENS	Skyra
137_S_4815	321570	1	SIEMENS	Skyra
051_S_4929	335399	1	SIEMENS	TrioTim
023_S_4796	325905	1	SIEMENS	TrioTim
003_S_1074	32034	0	SIEMENS	SYmphony
005_S_1224	37285	0	GE MEDICAL SYSTEMS	SIGNA EXCITE
007_S_0698	18364	0	GE MEDICAL SYSTEMS	SIGNA HDx
007_S_6341	990570	1	SIEMENS	Prisma
009_S_2208	207373	1	SIEMENS	Verio
011_S_2274	215813	1	SIEMENS	TrioTim
012_S_0932	25150	0	Philips Medical Systems	Achieva
012_S_1165	35052	0	Philips Medical Systems	Achieva
012_S_1175	35343	0	Philips Medical Systems	Achieva
012_S_6503	1052046	1	SIEMENS	Prisma
013_S_1120	30338	0	SIEMENS	Sonata
013_S_1186	37720	0	SIEMENS	Sonata
013_S_2389	241411	1	Philips Medical Systems	Gemini
016_S_6816	1256831	1	SIEMENS	Skyra
018_S_0142	10089	0	Philips Medical Systems	Intera
018_S_0155	11325	0	Philips Medical Systems	Intera
018_S_2155	207343	1	Philips Medical Systems	Achieva
018_S_2180	207988	1	Philips Medical Systems	Achieva
019_S_6315	990219	1	Philips Medical Systems	Achieva
019_S_6483	1020137	1	Philips Medical Systems	Achieva
019_S_6635	1092176	1	Philips Medical Systems	Achieva
019_S_6757	1177672	1	Philips Medical Systems	Achieva
021_S_0178	10995	0	GE MEDICAL SYSTEMS	SIGNA EXCITE
021_S_0424	13908	0	GE MEDICAL SYSTEMS	SIGNA EXCITE
021_S_0626	17688	0	GE MEDICAL SYSTEMS	SIGNA EXCITE
022_S_2087	195225	1	SIEMENS	TrioTim
022_S_2167	208292	1	SIEMENS	TrioTim
022_S_2379	235155	1	SIEMENS	TrioTim
022_S_6716	1162708	1	SIEMENS	TrioTim
023_S_2068	193007	1	SIEMENS	TrioTim
018_S_0080	9671	0	Philips Medical Systems	Intera
023_S_6702	1143236	1	SIEMENS	Prisma fit
027_S_0408	14963	0	GE MEDICAL SYSTEMS	SIGNA EXICTE
029_S_0914	33774	0	GE MEDICAL SYSTEMS	SIGNA HDx
029_S_1218	37372	0	GE MEDICAL SYSTEMS	SIGNA HDx
029_S_1318	41063	0	GE MEDICAL SYSTEMS	SIGNA HDx
029_S_1384	47456	0	GE MEDICAL SYSTEMS	SIGNA HDx
032_S_0718	19036	0	Philips Medical Systems	Intera
033_S_0513	15623	0	GE MEDICAL SYSTEMS	SIGNA EXCITE
035_S_7073	1576168	1	SIEMENS	Prisma fit
036_S_0945	27442	0	SIEMENS	Symphony
036_S_0976	32727	0	SIEMENS	Symphony
037_S_0150	10772	0	GE MEDICAL SYSTEMS	GENESIS SIGNA
037_S_0377	14408	0	GE MEDICAL SYSTEMS	GENESIS SIGNA
037_S_0552	15971	0	GE MEDICAL SYSTEMS	GENESIS SIGNA
037_S_1078	30981	0	GE MEDICAL SYSTEMS	GENESIS SIGNA
037_S_6083	915825	1	SIEMENS	Prisma
041_S_0314	12476	0	SIEMENS	Sonata
041_S_0598	17117	0	SIEMENS	Sonata
041_S_1418	62723	0	SIEMENS	Sonata
041_S_1425	65307	0	SIEMENS	Sonata
053_S_0389	13939	0	GE MEDICAL SYSTEMS	SIGNA EXCITE
057_S_1265	38094	0	SIEMENS	Avanto
070_S_6236	968277	1	SIEMENS	TrioTim
072_S_1211	44138	0	Philips Medical Systems	Achieva
072_S_1380	49800	0	Philips Medical Systems	Achieva
073_S_0909	25720	0	SIEMENS	Avanto
094_S_1314	4269	0	GE MEDICAL SYSTEMS	SIGNA EXCITE
098_S_0160	10467	0	GE MEDICAL SYSTEMS	SIGNA EXCITE
099_S_0051	9065	0	SIEMENS	Symphony
099_S_0291	11781	0	SIEMENS	Symphony
114_S_0378	12869	0	SIEMENS	Symphony
114_S_1103	31224	0	SIEMENS	Symphony
114_S_6597	1080321	1	SIEMENS	Verio
116_S_1315	44144	0	GE MEDICAL SYSTEMS	GENESIS SIGNA
116_S_6428	1017005	1	SIEMENS	TrioTim
116_S_6550	1032531	1	SIEMENS	TrioTim
116_S_6775	1226101	1	SIEMENS	TrioTim
126_S_0709	19753	0	GE MEDICAL SYSTEMS	SIGNA EXCITE
126_S_0865	29244	0	GE MEDICAL SYSTEMS	SIGNA EXCITE
127_S_0925	28164	0	GE MEDICAL SYSTEMS	SIGNA EXCITE
127_S_1032	29178	0	GE MEDICAL SYSTEMS	SIGNA EXCITE
127_S_1419	61671	0	GE MEDICAL SYSTEMS	SIGNA HDx
128_S_0135	10432	0	GE MEDICAL SYSTEMS	GENESIS SIGNA
128_S_0200	11113	0	GE MEDICAL SYSTEMS	GENESIS SIGNA
128_S_0225	11178	0	GE MEDICAL SYSTEMS	GENESIS SIGNA
128_S_0227	12118	0	GE MEDICAL SYSTEMS	GENESIS SIGNA
128_S_0608	16504	0	GE MEDICAL SYSTEMS	GENESIS SIGNA
128_S_1406	55061	0	SIEMENS	Avanto
128_S_1407	57368	0	SIEMENS	Avanto
129_S_1246	40236	0	GE MEDICAL SYSTEMS	GENESI SIGNA
130_S_0285	12423	0	GE MEDICAL SYSTEMS	SIGNA EXCITE
130_S_6047	880593	1	Philips Medical Systems	Achieva dStream
130_S_6604	1059993	1	Philips Medical Systems	Achieva dStream
130_S_6612	1063904	1	Philips Medical Systems	Achieva dStream
131_S_6616	1138747	1	Philips Healthcare	Ingenia
131_S_7032	1573531	1	Philips Healthcare	Ingenia
137_S_0158	11126	0	GE MEDICAL SYSTEMS	SIGNA EXCITE
137_S_0481	15043	0	GE MEDICAL SYSTEMS	SIGNA EXCITE
137_S_0800	20501	0	GE MEDICAL SYSTEMS	SIGNA EXCITE
137_S_0973	29651	0	GE MEDICAL SYSTEMS	SIGNA EXCITE
137_S_0994	28268	0	GE MEDICAL SYSTEMS	SIGNA EXCITE
137_S_1414	64471	0	GE MEDICAL SYSTEMS	SIGNA HDx
168_S_6541	1036163	1	SIEMENS	Prisma fit
168_S_6591	1054570	1	SIEMENS	Prisma fit
168_S_6619	1069899	1	SIEMENS	Prisma fit
301_S_6056	882167	1	Philips Medical Systems	Ingenia
301_S_6297	981719	1	Philips Medical Systems	Ingenia
301_S_6777	1201782	1	Philips Medical Systems	Ingenia
341_S_6605	1061085	1	SIEMENS	Prisma
941_S_6068	893045	1	SIEMENS	Prisma fit
035_S_0292	12333	0	SIEMENS	Avanto
011_S_0326	12228	0	SIEMENS	Sonata
011_S_0362	12763	0	SIEMENS	Sonata
116_S_0361	14297	0	GE MEDICAL SYSTEMS	GENESIS SIGNA
037_S_0566	16885	0	GE MEDICAL SYSTEMS	GENESIS SIGNA
029_S_1073	30358	0	GE MEDICAL SYSTEMS	SIGNA HDx
114_S_1106	30411	0	SIEMENS	Symphony
052_S_1346	44516	0	GE MEDICAL SYSTEMS	SIGNA EXCITE
022_S_1351	45773	0	SIEMENS	Sonata
023_S_0331	12372	0	SIEMENS	Symphony
067_S_0290	12629	0	SIEMENS	Sonata
023_S_0376	12727	0	SIEMENS	Symphony
018_S_0406	14021	0	Philips Medical Systems	Symphony
002_S_1268	40153	0	GE MEDICAL SYSTEMS	SIGNA EXCITE
002_S_4473	283879	1	Philips Medical Systems	Intera
002_S_4229	257476	1	Philips Medical Systems	Intera
002_S_4237	258443	1	Philips Medical Systems	Intera
002_S_4447	278815	1	Philips Medical Systems	Intera
002_S_4521	285808	1	Philips Medical Systems	Intera
002_S_4654	296365	1	Philips Medical Systems	Intera
005_S_0448	14650	0	GE MEDICAL SYSTEMS	SIGNA EXCITE
006_S_4346	266138	1	Philips Medical Systems	Ingenia
006_S_4363	269254	1	Philips Medical Systems	Ingenia
006_S_4679	3047551	1	Philips Medical systems	Ingenia
009_S_5000	342850	1	SIEMENS	Verio
011_S_4235	258013	1	SIEMENS	TrioTim
011_S_4547	287212	1	SIEMENS	TrioTim
011_S_4893	332728	1	SIEMENS	TrioTim
012_S_1321	41308	0	Philips Medical Systems	Achieva
012_S_4012	228229	1	Philips Medical Systems	Achieva
012_S_4128	248234	1	Philips Medical Systems	Achieva
012_S_4188	255322	1	Philips Medical Systems	Achieva
014_S_4328	265074	1	SIEMENS	TrioTim
016_S_1117	31583	0	SIEMENS	Symphony
018_S_4597	290304	1	Philips Medical Systems	Achieva
018_S_4809	311912	1	Philips Medical Systems	Achieva
018_S_4868	319536	1	Philips Medical Systems	Achieva
018_S_4889	323219	1	Philips Medical Systems	Achieva
019_S_4285	260913	1	Philips Medical Systems	Achieva
019_S_4548	286475	1	Philips Medical Systems	Achieva
021_S_0273	11943	0	GE MEDICAL SYSTEMS	SIGNA EXCITE
022_S_1097	31603	0	SIEMENS	Sonata
022_S_4805	315766	1	SIEMENS	TrioTim
022_S_4922	336745	1	SIEMENS	TrioTim
022_S_5004	345640	1	SIEMENS	TrioTim
023_S_0126	10054	0	SIEMENS	Symphony
024_S_4169	250377	1	SIEMENS	TrioTim
024_S_4392	274953	1	SIEMENS	TrioTim
024_S_4674	299203	1	SIEMENS	TrioTim
031_S_4029	229510	1	Philips Medical Systems	Achieva
031_S_4149	249147	1	Philips Medical Systems	Achieva
031_S_4194	255288	1	Philips Medical Systems	Achieva
031_S_4476	281143	1	Philips Medical Systems	Achieva
031_S_4590	290642	1	Philips Medical Systems	Achieva
033_S_0514	15604	0	GE MEDICAL SYSTEMS	SIGNA EXCITE
036_S_4562	297185	1	SIEMENS	Skyra
036_S_4714	303274	1	SIEMENS	Skyra
036_S_4736	306977	1	SIEMENS	Skyra
037_S_0588	19638	0	GE MEDICAL SYSTEMS	GENESIS SIGNA
037_S_0501	15917	0	GE MEDICAL SYSTEMS	GENESIS SIGNA
036_S_4538	288312	1	SIEMENS	Skyra
037_S_4146	255004	1	SIEMENS	TrioTim
041_S_4138	246550	1	SIEMENS	TrioTim
037_S_4302	262528	1	SIEMENS	TrioTim
041_S_4143	247654	1	SIEMENS	TrioTim
041_S_4271	260507	1	SIEMENS	TrioTim
041_S_4510	284319	1	SIEMENS	TrioTim
041_S_4720	305199	1	SIEMENS	TrioTim
041_S_4876	324110	1	SIEMENS	TrioTim
041_S_4877	329962	1	SIEMENS	TrioTim
041_S_4974	340185	1	SIEMENS	TrioTim
041_S_4989	341287	1	SIEMENS	TrioTim
052_S_0671	17848	1	GE MEDICAL SYSTEMS	SIGNA EXCITE
053_S_2357	264536	1	Philips Medical Systems	Intera
053_S_4557	289333	1	Philips Medical Systems	Intera
067_S_0176	12918	1	SIEMENS	Sonata
067_S_4782	318808	1	SIEMENS	TrioTim
068_S_0401	14161	0	Philips Medical Systems	Intera
068_S_0478	15407	0	Philips Medical Systems	Intera
068_S_1075	33287	0	Philips Medical Systems	Intera
068_S_4134	247417	1	SIEMENS	Verio
068_S_4217	254917	1	SIEMENS	Verio
068_S_4431	283095	1	SIEMENS	Verio
003_S_6264	1005735	1	SIEMENS	Prisma
006_S_0547	17795	0	GE MEDICAL SYSTEMS	SIGNA EXCITE
007_S_1304	40119	0	GE MEDICAL SYSTEMS	SIGNA HDx
013_S_1161	33985	0	SIEMENS	Sonata
016_S_6839	1263249	1	SIEMENS	Skyra
018_S_0286	12384	0	Philips Medical Systems	Intera
021_S_1109	31785	0	GE MEDICAL SYSTEMS	SIGNA EXCITE
022_S_0543	15908	0	SIEMENS	Sonata
022_S_6013	844181	1	SIEMENS	TrioTim
022_S_6796	1223029	1	SIEMENS	Prisma fit
023_S_6661	1114881	1	SIEMENS	Prisma fit
027_S_0850	26846	0	GE MEDICAL SYSTEMS	SIGNA EXCITE
031_S_0321	12268	0	GE MEDICAL SYSTEMS	GENESIS SIGNA
031_S_1209	36179	0	GE MEDICAL SYSTEMS	GENESIS SIGNA
032_S_0400	13526	0	Philips Medical Systems	Intera
133_S_1055	29308	0	GE MEDICAL SYSTEMS	SIGNA EXCITE
037_S_0627	18219	0	GE MEDICAL SYSTEMS	GENESIS SIGNA
053_S_1044	27783	0	GE MEDICAL SYSTEMS	SIGNA HDx
057_S_0474	14583	0	SIEMENS	Avanto
057_S_1373	46232	0	SIEMENS	Avanto
094_S_1402	54221	0	GE MEDICAL SYSTEMS	SIGNA EXCITE
098_S_0149	10147	0	GE MEDICAL SYSTEMS	SIGNA EXCITE
100_S_1062	29578	0	Philips Medical Systems	Intera
114_S_6039	879209	1	SIEMENS	Verio
114_S_6347	1011824	1	SIEMENS	Verio
130_S_1290	38394	0	GE MEDICAL SYSTEMS	SIGNA EXCITE
137_S_1041	29269	0	GE MEDICAL SYSTEMS	SIGNA EXCITE
168_S_6142	946980	1	SIEMENS	Prisma fit
011_S_0010	8461	0	SIEMENS	Sonata
114_S_0374	13225	0	SIEMENS	Symphony
127_S_0431	15498	0	GE MEDICAL SYSTEMS	SIGNA EXCITE
126_S_0891	25171	0	GE MEDICAL SYSTEMS	SIGNA EXCITE
033_S_1285	38594	0	GE MEDICAL SYSTEMS	SIGNA EXCITE
027_S_1081	37146	0	GE MEDICAL SYSTEMS	SIGNA EXCITE
067_S_0029	8022	0	SIEMENS	Sonata
100_S_0190	14105	0	Philips Medical Systems	Intera
027_S_0404	14393	0	GE MEDICAL SYSTEMS	SIGNA EXCITE
021_S_0753	20168	0	GE MEDICAL SYSTEMS	SIGNA EXCITE
033_S_0733	19139	0	GE MEDICAL SYSTEMS	SIGNA EXCITE
023_S_1262	39327	0	SIEMENS	Symphony
067_S_1253	42886	0	SIEMENS	Sonata
123_S_0091	9649	0	Philips Medical Systems	Gyroscan Intera
123_S_0094	9656	0	Philips Medical Systems	Gyroscan Intera
067_S_0076	9288	0	SIEMENS	Sonata
023_S_0093	9690	0	SIEMENS	Symphony
002_S_6009	840235	1	SIEMENS	Prisma fit
002_S_6030	861965	1	SIEMENS	Prisma fit
002_S_6053	878146	1	SIEMENS	Prisma fit
002_S_6066	892212	1	SIEMENS	Prisma fit
002_S_6103	938767	1	SIEMENS	Prisma fit
003_S_6014	965013	1	SIEMENS	Prisma
003_S_6067	912447	1	SIEMENS	Prisma
006_S_6277	978374	1	Philips Medical Systems	Ingenia
006_S_6375	1003400	1	Philips Medical Systems	Ingenia
007_S_6255	974757	1	SIEMENS	Prisma
007_S_6310	983493	1	SIEMENS	Prisma
007_S_6455	1011962	1	SIEMENS	Prisma
009_S_0751	20016	1	GE MEDICAL SYSTEMS	SIGNA EXCITE
013_S_1276	43135	0	SIEMENS	Sonata
014_S_6145	948081	1	SIEMENS	Verio
014_S_6437	1039134	1	SIEMENS	Verio
016_S_6773	1194377	1	SIEMENS	Skyra
018_S_0043	9325	0	Philips Medical Systems	Intera
020_S_6449	1018201	1	SIEMENS	Prisma fit
020_S_6470	1021826	1	SIEMENS	Prisma fit
020_S_6504	1027631	1	SIEMENS	Prisma fit
020_S_6513	1029584	1	SIEMENS	Prisma fit
022_S_6797	1220921	1	SIEMENS	Prisma fit
006_S_0498	17505	0	GE MEDICAL SYSTEMS	SIGNA EXCITE
024_S_6005	828694	1	SIEMENS	Prisma fit
024_S_6184	958727	1	SIEMENS	Prisma fit
024_S_6202	963558	1	SIEMENS	Prisma fit
031_S_0618	16599	0	GE MEDICAL SYSTEMS	GENESIS SIGNA
032_S_0095	9681	0	Philips Medical Systems	Intera
037_S_0327	13801	0	GE MEDICAL SYSTEMS	GENESIS SIGNA
037_S_6031	870102	1	SIEMENS	Prisma
041_S_6136	944422	1	SIEMENS	Prisma fit
041_S_6192	959644	1	SIEMENS	Prisma fit
041_S_6226	980386	1	SIEMENS	Prisma fit
041_S_6314	989129	1	SIEMENS	Prisma fit
041_S_6354	1003294	1	SIEMENS	Prisma fit
041_S_6401	1008726	1	SIEMENS	Prisma fit
057_S_0818	23928	0	SIEMENS	Avanto
073_S_0312	16275	0	SIEMENS	Avanto
073_S_0386	14189	0	SIEMENS	Avanto
082_S_6283	992286	1	SIEMENS	Verio
082_S_6287	998049	1	SIEMENS	Verio
099_S_0352	13167	0	SIEMENS	Symphony
099_S_0533	16052	0	SIEMENS	Symphony
100_S_0047	8899	0	Philips Medical Systems	Intera
137_S_0366	14917	0	GE MEDICAL SYSTEMS	SIGNA EXCITE
012_S_0803	24864	0	Philips Medical Systems	Achieva
126_S_0784	25774	0	GE MEDICAL SYSTEMS	SIGNA EXCITE
141_S_0852	25184	0	SIEMENS	Symphony
141_S_0790	24146	0	SIEMENS	Symphony
137_S_0796	23111	0	GE MEDICAL SYSTEMS	SIGNA EXCITE
082_S_1079	30012	0	SIEMENS	Symphony
031_S_4024	228879	1	Philips Medical Systems	Achieva
037_S_4001	218391	1	SIEMENS	TrioTim
014_S_4039	238745	1	SIEMENS	TrioTim
153_S_4172	251187	1	SIEMENS	Verio
116_S_4195	254248	1	SIEMENS	TrioTim
137_S_4211	257193	1	SIEMENS	Skyra
006_S_4192	258594	1	Philips Medical Systems	Ingenia
019_S_4252	258947	1	Philips Medical Systems	Achieva
137_S_4258	260531	1	SIEMENS	Skyra
024_S_4280	261332	1	SIEMENS	TrioTim
116_S_4338	264968	1	SIEMENS	TrioTim
019_S_4477	280783	1	Philips Medical Systems	Achieva
123_S_4526	283603	1	SIEMENS	Verio
023_S_4501	291858	1	SIEMENS	TrioTim
116_S_4625	296138	1	SIEMENS	TrioTim
130_S_4660	300034	1	Philips Medical Systems	Achieva
135_S_4657	297169	1	SIEMENS	TrioTim
137_S_4672	297480	1	SIEMENS	Skyra
114_S_6057	923016	1	SIEMENS	Verio
114_S_6063	939884	1	SIEMENS	Verio
114_S_6429	1047619	1	SIEMENS	Verio
114_S_6462	1060030	1	SIEMENS	Verio
114_S_6487	1054709	1	SIEMENS	Verio
114_S_6524	1064839	1	SIEMENS	Verio
114_S_6813	1237740	1	SIEMENS	Skyra fit
116_S_0648	20371	0	GE MEDICAL SYSTEMS	GENESIS SIGNA
116_S_0657	23351	0	GE MEDICAL SYSTEMS	GENESIS SIGNA
116_S_6750	1176879	1	SIEMENS	TrioTim
126_S_0680	17906	0	GE MEDICAL SYSTEMS	SIGNA EXCITE
127_S_0259	11887	0	GE MEDICAL SYSTEMS	SIGNA EXCITE
130_S_6019	854993	1	Philips Medical Systems	Achieva dStream
130_S_6037	873148	1	Philips Medical Systems	Achieva dStream
137_S_0686	17815	0	GE MEDICAL SYSTEMS	SIGNA EXCITE
141_S_6008	839474	1	SIEMENS	Verio
141_S_6116	935952	1	SIEMENS	Verio
168_S_6051	874879	1	SIEMENS	Prisma fit
168_S_6059	892759	1	SIEMENS	Prisma fit
168_S_6062	892771	1	SIEMENS	Prisma fit
168_S_6065	900796	1	SIEMENS	Prisma fit
168_S_6085	916399	1	SIEMENS	Prisma fit
168_S_6151	947540	1	SIEMENS	Prisma fit
168_S_6413	1008547	1	SIEMENS	Prisma fit
177_S_6335	995457	1	Philips Healthcare	Ingenia
941_S_6054	880643	1	SIEMENS	Prisma fit
941_S_6058	884964	1	SIEMENS	Prisma fit
941_S_6094	921879	1	SIEMENS	Prisma fit
941_S_6254	1170562	1	SIEMENS	Prisma fit
941_S_6454	1014117	1	SIEMENS	Prisma fit
941_S_6499	1023542	1	SIEMENS	Prisma fit
941_S_6546	1034852	1	SIEMENS	Prisma fit
941_S_6574	1046901	1	SIEMENS	Prisma fit
941_S_6580	1046737	1	SIEMENS	Prisma fit
941_S_6581	1048378	1	SIEMENS	Prisma fit
011_S_0005	7070	0	SIEMENS	Sonata
114_S_0173	11034	0	SIEMENS	Symphony
014_S_6076	907712	1	SIEMENS	Verio
130_S_6105	926577	1	Philips Medical Systems	Achieva dStream
116_S_6133	945601	1	SIEMENS	TrioTim
141_S_6178	961824	1	SIEMENS	Verio
020_S_6185	958011	1	SIEMENS	Prisma fit
019_S_6186	958499	1	Philips Medical Systems	Achieva
136_S_0086	13455	0	GE MEDICAL SYSTEMS	SIGNA EXCITE
027_S_0403	14145	0	GE MEDICAL SYSTEMS	SIGNA EXCITE
133_S_0433	14525	0	GE MEDICAL SYSTEMS	SIGNA EXCITE
032_S_0479	15271	0	Philips Medical Systems	Intera
133_S_0525	16134	0	GE MEDICAL SYSTEMS	SIGNA EXCITE
005_S_0602	17680	0	GE MEDICAL SYSTEMS	SIGNA EXCITE
032_S_0677	17821	0	Philips Medical Systems	Intera
130_S_0886	25454	0	GE MEDICAL SYSTEMS	SIGNA EXCITE
100_S_0035	8121	0	Philipa Medical Systems	Intera
099_S_0040	8225	0	SIEMENS	Symphony
021_S_0159	10591	0	GE MEDICAL SYSTEMS	SIGNA EXCITE
136_S_0186	11334	0	GE MEDICAL SYSTEMS	SIGNA EXCITE
027_S_0118	11371	0	GE MEDICAL SYSTEMS	SIGNA EXCITE
067_S_0177	11968	0	SIEMENS	Sonata
014_S_0520	15298	0	GE MEDICAL SYSTEMS	SIGNA EXCITE
014_S_0519	15324	0	GE MEDICAL SYSTEMS	SIGNA EXCITE
067_S_0257	15718	0	SIEMENS	Sonata
141_S_0726	23518	0	SIEMENS	Symphony
094_S_0692	19563	0	GE MEDICAL SYSTEMS	SIGNA EXCITE
003_S_0981	27141	0	SIEMENS	Symphony
003_S_0931	26237	0	SIEMENS	Symphony
116_S_4010	225667	1	SIEMENS	TrioTim
041_S_4014	228302	1	SIEMENS	TrioTim
031_S_4021	229148	1	Philips Medical Systems	Achieva
023_S_4020	232428	1	SIEMENS	TrioTim
037_S_4028	228854	1	SIEMENS	TrioTim
031_S_4032	234922	1	Philips Medical Systems	Achieva
041_S_4037	237030	1	SIEMENS	TrioTim
116_S_4043	235313	1	SIEMENS	TrioTim
012_S_4026	238532	1	Philips Medical Systems	Achieva
041_S_4060	238383	1	SIEMENS	TrioTim
011_S_4075	239736	1	SIEMENS	TrioTim
099_S_4076	239985	1	SIEMENS	Verio
024_S_4084	241013	1	SIEMENS	TrioTim
082_S_4090	214094	1	SIEMENS	TrioTim
099_S_4086	242231	1	SIEMENS	Verio
011_S_4105	245491	1	SIEMENS	TrioTim
099_S_4104	243001	1	SIEMENS	Verio
011_S_4120	244900	1	SIEMENS	TrioTim
072_S_4103	245969	1	SIEMENS	Verio
153_S_4125	245820	1	SIEMENS	Verio
153_S_4151	251754	1	SIEMENS	Verio
024_S_4158	250350	1	SIEMENS	TrioTim
023_S_4164	253488	1	SIEMENS	TrioTim
022_S_4173	255992	1	SIEMENS	TrioTim
033_S_4179	252069	1	SIEMENS	Skyra
002_S_4213	254582	1	Philips Medical Systems	Intera
082_S_4208	253469	1	SIEMENS	TrioTim
022_S_4196	413241	1	SIEMENS	TrioTim
041_S_4200	257470	1	SIEMENS	TrioTim
002_S_4225	257270	1	Philips Medical Systems	Intera
082_S_4224	257382	1	SIEMENS	TrioTim
022_S_4266	267459	1	SIEMENS	TrioTim
002_S_4270	260581	1	Philips Medical Systems	Intera
136_S_4269	264215	1	Philips Medical Systems	Achieva
011_S_4278	260769	1	SIEMENS	TrioTim
022_S_4291	269153	1	SIEMENS	TrioTim
018_S_4313	268930	1	Philips Medical Systems	Achieva
022_S_4320	267885	1	SIEMENS	TrioTim
082_S_4339	265938	1	SIEMENS	TrioTim
018_S_4349	266625	1	Philips Medical Systems	Achieva
130_S_4343	266217	1	Philips Medical Systems	Achieva
135_S_4676	298456	1	SIEMENS	TrioTim
018_S_4696	301389	1	Philips Medical Systems	Achieva
010_S_0786	25596	0	Philips Medical Systems	Intera
016_S_0991	28392	0	SIEMENS	Symphony
018_S_0682	18190	0	Philips Medical Systems	Intera
024_S_1307	41528	0	GE MEDICAL SYSTEMS	SIGNA EXCITE
027_S_1254	37858	0	GE MEDICAL SYSTEMS	SIGNA EXCITE
031_S_0554	15995	0	GE MEDICAL SYSTEMS	GENESIS SIGNA
033_S_0889	25025	0	GE MEDICAL SYSTEMS	SIGNA EXCITE
036_S_1001	30132	0	SIEMENS	Symphony
037_S_6377	1017725	1	SIEMENS	Prisma
100_S_0747	23580	0	Philips Medical Systems	Intera
100_S_0995	28878	0	Philips Medical Systems	Intera
109_S_1157	35267	0	SIEMENS	Symphony
116_S_0370	14123	0	GE MEDICAL SYSTEMS	GENESIS SIGNA
128_S_0216	11102	0	GE MEDICAL SYSTEMS	GENESIS SIGNA
128_S_0266	12294	0	GE MEDICAL SYSTEMS	GENESIS SIGNA
128_S_1409	57315	0	SIEMENS	Avanto
128_S_1430	72765	0	SIEMENS	Avanto
941_S_6854	1291638	1	SIEMENS	Prisma fit
021_S_0343	12978	0	GE EMEDICAL SYSTEMS	SIGNA EXCITE
007_S_1339	42345	0	GE MEDICAL SYSTEMS	SIGNA HDx
116_S_6100	1092329	1	SIEMENS	TrioTim
018_S_0335	15483	0	Philips Medical Systems	Intera
116_S_0487	16378	0	GE MEDICAL SYSTEMS	GENESIS SIGNA
116_S_0392	16628	0	GE MEDICAL SYSTEMS	GENESIS SIGNA
018_S_0633	17065	0	Philips Medical Systems	Intera
032_S_0147	10405	0	Philips Medical Systems	Intera
130_S_0956	27033	0	GE MEDICAL SYSTEMS	SIGNA EXCITE
067_S_0812	25577	0	SIEMENS	Sonata
022_S_0007	7162	0	SIEMENS	Sonata
068_S_0109	9747	0	Philips Medical Systems	Intera
123_S_0088	9787	0	Philips Medical Systems	Gyroscan Intera
067_S_0110	10386	0	SIEMENS	Sonata
123_S_0162	10961	0	Philips Medical Systems	Gyroscan Intera
128_S_0310	12439	0	GE MEDICAL SYSTEMS	GENESIS SIGNA
128_S_0528	15557	0	GE MEDICAL SYSTEMS	GENESIS SIGNA
141_S_1024	30143	0	SIEMENS	Symphony
014_S_1095	32039	0	GE MEDICAL SYSTEMS	SIGNA EXCITE
029_S_0999	31238	0	GE MEDICAL SYSTEMS	SIGNA HDx
141_S_1152	34284	0	SIEMENS	Symphony
010_S_0829	38573	0	Philips Medical Systems	Intera
082_S_1377	45795	0	SIEMENS	Symphony
006_S_4357	268919	1	Philips Medical Systems	Ingenia
019_S_4367	269274	1	Philips Medical Systems	Achieva
130_S_4352	267711	1	Philips Medical Systems	Achieva
941_S_4292	269843	1	SIEMENS	TrioTim
941_S_4365	269096	1	SIEMENS	TrioTim
073_S_4382	266888	1	SIEMENS	TrioTim
941_S_4376	269043	1	SIEMENS	TrioTim
073_S_4393	268159	1	SIEMENS	TrioTim
014_S_4401	269615	1	SIEMENS	TrioTim
018_S_4399	272231	1	Philips Medical Systems	Achieva
032_S_4386	272396	1	SIEMENS	TrioTim
037_S_4410	273584	1	SIEMENS	TrioTim
082_S_4428	272679	1	SIEMENS	TrioTim
068_S_4424	274494	1	SIEMENS	Verio
032_S_4429	274156	1	SIEMENS	TrioTim
041_S_4427	273192	1	SIEMENS	TrioTim
072_S_4391	276963	1	SIEMENS	Verio
037_S_4308	285690	1	SIEMENS	TrioTim
116_S_4453	280149	1	SIEMENS	TrioTim
023_S_4448	280812	1	SIEMENS	TrioTim
137_S_4466	280773	1	SIEMENS	Skyra
137_S_4482	285105	1	SIEMENS	Skyra
036_S_4491	271772	1	SIEMENS	Skyra
006_S_4485	281882	1	Philips Medical Systems	Ingenia
031_S_4496	282638	1	Philips Medical Systems	Achieva
033_S_4508	283296	1	SIEMENS	Skyra
033_S_4505	282958	1	SIEMENS	Skyra
137_S_4520	287510	1	SIEMENS	Skyra
100_S_4469	289564	1	Philips Medical Systems	Achieva
073_S_4552	285080	1	SIEMENS	TrioTim
014_S_4576	289484	1	SIEMENS	TrioTim
128_S_4586	308307	1	SIEMENS	TrioTim
053_S_4578	290814	1	Philips Medical Systems	Intera
137_S_4587	297501	1	SIEMENS	Skyra
128_S_4599	290869	1	SIEMENS	TrioTim
135_S_4598	291138	1	SIEMENS	TrioTim
013_S_4580	296859	1	Philips Medical Systems	GEMINI
128_S_4607	293375	1	SIEMENS	TrioTim
009_S_4612	294222	1	SIEMENS	Verio
013_S_4616	300082	1	Philips Medical Systems	GEMINI
073_S_4739	304867	1	SIEMENS	TrioTim
073_S_4762	314311	1	SIEMENS	TrioTim
073_S_4795	308459	1	SIEMENS	TrioTim
128_S_4832	315671	1	SIEMENS	TrioTim
019_S_4835	3157857	1	Philips Medical systems	Achieva
036_S_4878	321504	1	SIEMENS	Skyra
073_S_5023	393941	1	SIEMENS	TrioTim
100_S_5075	36240	1	Philips Medical Systems	Achieva
100_S_5091	362425	1	Philips Medical Systems	Achieva
041_S_5100	362830	1	SIEMENS	TrioTim
135_S_5113	365355	1	SIEMENS	TrioTim
073_S_5167	376073	1	SIEMENS	TrioTim
009_S_0862	25129	0	GE MEDICAL SYSTEMS	SIGNA EXCITE
010_S_0419	15416	0	Philips Medical Systems	Gyroscan Intera
012_S_1133	36156	0	Philips Medical Systems	Achieva
013_S_0502	19596	0	SIEMENS	Sonata
013_S_0575	20556	0	SIEMENS	Sonata
016_S_0359	13174	0	SIEMENS	Symphony
021_S_0647	17669	0	GE MEDICAL SYSTEMS	SIGNA EXCITE
022_S_0130	10251	0	SIEMENS	Sonata
033_S_0741	19259	0	GE MEDICAL SYSTEMS	SIGNA EXCITE
036_S_0576	16406	0	SIEMENS	Symphony
036_S_1023	33886	0	SIEMENS	Symphony
041_S_0262	12138	0	SIEMENS	Sonata
041_S_6159	949924	1	SIEMENS	Prisma fit
067_S_7059	1565078	1	SIEMENS	Prisma fit
072_S_0315	12559	0	Philips Medical Systems	Intera Achieva
073_S_0311	16256	0	SIEMENS	Avanto
094_S_0526	15440	0	GE MEDICAL SYSTEMS	SIGNA EXCITE
098_S_0171	10819	0	GE MEDICAL SYSTEMS	SIGNA EXCITE
109_S_0967	27639	0	SIEMENS	Symphony
116_S_6439	1015824	1	SIEMENS	TrioTim
116_S_6517	1047167	1	SIEMENS	TrioTim
128_S_0500	15367	0	GE MEDICAL SYSTEMS	GENESIS SIGNA
130_S_6027	938632	1	Philips Medical Systems	Achieva dStream
130_S_6043	871899	1	Philips Medical Systems	Achieva dStream
131_S_6519	1032569	1	Philips Healthcare	Ingenia
137_S_0283	12030	0	GE MEDICAL SYSTEMS	SIGNA EXCITE
137_S_0301	12583	0	GE MEDICAL SYSTEMS	SIGNA EXCITE
177_S_6409	1029048	1	Philips Healthcare	Ingenia
341_S_6494	1056183	1	SIEMENS	Prisma
941_S_1195	38758	0	SIEMENS	Symphony
941_S_6471	1016136	1	SIEMENS	Prisma fit
941_S_6575	1045984	1	SIEMENS	Prisma fit
941_S_6998	1486321	1	SIEMENS	Prisma fit
941_S_1197	37075	0	SIEMENS	Symphony
010_S_0067	9095	0	Philips Medical Systems	Gyroscan Intera
011_S_0021	7678	0	SIEMENS	Sonata
128_S_0272	12312	0	GE MEDICAL SYSTEMS	GENESI SIGNA
177_S_6448	1018523	1	Philips Healthcare	Ingenia
007_S_1222	37271	0	GE MEDICAL SYSTEMS	SIGNA HDx
012_S_1212	36129	0	Philips Medical Systems	Achieva
100_S_0015	7295	0	Philips Medical Systems	Intera
136_S_0184	11632	0	GE MEDICAL SYSTEMS	SIGNA EXCITE
082_S_0304	12572	0	SIEMENS	Symphony
018_S_0369	12663	0	Philips Medical Systems	Intera
037_S_0303	13153	0	GE MEDICAL SYSTEMS	GENESIS SIGNA
018_S_0425	13981	0	Philips Medical Systems	Intera
133_S_0493	14849	0	GE MEDICAL SYSTEMS	SIGNA EXCITE
116_S_0382	15348	0	GE MEDICAL SYSTEMS	GENESIS SIGNA
127_S_0622	16910	0	GE MEDICAL SYSTEMS	SIGNA EXCITE
023_S_0963	25756	0	SIEMENS	Symphony
130_S_0969	26689	0	GE MEDICAL SYSTEMS	SIGNA EXCITE
033_S_1086	32054	0	GE MEDICAL SYSTEMS	SIGNA EXCITE
094_S_1267	44944	0	GE MEDICAL SYSTEMS	SIGNA EXCITE
116_S_1232	37849	0	GE MEDICAL SYSTEMS	GENESIS SIGNA
082_S_1256	41132	0	SIEMENS	Symphony
131_S_1301	41255	0	GE MEDICAL SYSTEMS	SIGNA EXCITE
100_S_1286	41602	0	Philips Medical Systems	Intera
007_S_0068	9114	0	GE MEDICAL SYSTEMS	SIGNA EXCITE
123_S_0072	9753	0	Philips Medical Systems	Gyroscan Intera
041_S_0125	9923	0	SIEMENS	Sonata
114_S_0166	11018	0	SIEMENS	Symphony
035_S_0156	10699	0	SIEMENS	Avanto
123_S_0113	11715	0	Philips Medical Systems	Gyroscan Intera
128_S_0229	12458	0	GE MEDICAL SYSTEMS	GENESIS SIGNA
123_S_0298	13394	0	Philips Medical Systems	Intera
021_S_0337	12465	0	GE MEDICAL SYSTEMS	SIGNA EXCITE
068_S_0473	14484	0	Philips Medical Systems	Intera
128_S_0545	16091	0	GE MEDICAL SYSTEMS	GENESIS SIGNA
114_S_0601	16481	0	SIEMENS	Symphony
127_S_0684	18895	0	GE MEDICAL SYSTEMS	SIGNA EXCITE
094_S_0711	18590	0	GE MEDICAL SYSTEMS	SIGNA EXCITE
141_S_0767	234922	0	SIEMENS	Symphony
020_S_0899	25077	0	SIEMENS	Avanto
003_S_0907	257382	0	SIEMENS	Symphony
141_S_0810	26528	0	SIEMENS	Symphony
010_S_0472	17884	0	Philips Medical Systems	Intera
052_S_0951	26641	0	GE MEDICAL SYSTEMS	SIGNA EXCITE
109_S_1014	35525	0	SIEMENS	Symphony
011_S_4222	256865	1	SIEMENS	TrioTim
941_S_4255	259907	1	SIEMENS	TrioTim
153_S_4372	269347	1	SIEMENS	Verio
036_S_4389	270466	1	SIEMENS	Skyra
018_S_4400	273504	1	Philips Medical Systems	Achieva
116_S_4483	280672	1	SIEMENS	TrioTim
073_S_4559	286555	1	SIEMENS	TrioTim
137_S_4632	301663	1	SIEMENS	Skyra
072_S_4007	222941	1	SIEMENS	Verio
072_S_4063	241291	1	SIEMENS	Verio
072_S_4206	254389	1	SIEMENS	Verio
072_S_4226	257895	1	SIEMENS	Verio
[truncated: 33 more columns]
